# Supplementary material for: The genus Pareuryaptus (Carabidae, Pterostichini) in China, with three new country records
Source: Biodivers Data J. 2022 May 30;10:e84104. doi: 10.3897/BDJ.10.e84104 (PMC9848600; doi:10.3897/BDJ.10.e84104)
Supplement: XML Treatment for Pareuryaptus [file BDJ.10.e84104-treatment1.xml]

<!DOCTYPE tp:taxon-treatment
  PUBLIC "-//TaxonX//DTD Taxonomic Treatment Publishing DTD v0 20100105//EN" "tax-treatment-NSO.dtd">
<tp:taxon-treatment xmlns:tp="http://www.plazi.org/taxpub"><tp:treatment-meta><mixed-citation publication-type="journal"><person-group><name><surname>Li</surname><given-names>Haoyuan</given-names></name><name><surname>Li</surname><given-names>Yihang</given-names></name><name><surname>Shi</surname><given-names>Hongliang</given-names></name><name><surname>Liang</surname><given-names>Hongbin</given-names></name></person-group><article-title>The genus <italic><tp:taxon-name><tp:taxon-name-part taxon-name-part-type="genus" reg="Pareuryaptus">Pareuryaptus</tp:taxon-name-part></tp:taxon-name></italic> (<tp:taxon-name><tp:taxon-name-part taxon-name-part-type="family">Carabidae</tp:taxon-name-part></tp:taxon-name>, <tp:taxon-name><tp:taxon-name-part taxon-name-part-type="tribe">Pterostichini</tp:taxon-name-part></tp:taxon-name>) in China, with three new country records</article-title><source>Biodivers Data J</source><day>30</day><month>05</month><year>2022</year><volume>10</volume><pub-id pub-id-type="doi">10.3897/BDJ.10.e84104</pub-id></mixed-citation></tp:treatment-meta><tp:nomenclature><tp:taxon-name>
            <object-id xmlns:xlink="http://www.w3.org/1999/xlink" content-type="arpha" xlink:type="simple">F32101B3-C4D6-59BB-9CC0-EA518A63AE69</object-id>
            <tp:taxon-name-part taxon-name-part-type="genus">Pareuryaptus</tp:taxon-name-part>
          </tp:taxon-name><tp:taxon-authority>Dubault, Lassalle &amp; Roux, 2008</tp:taxon-authority></tp:nomenclature><tp:treatment-sec sec-type="Type species"><title>Type species</title><p><italic><tp:taxon-name><tp:taxon-name-part taxon-name-part-type="genus" reg="Trigonotoma">Trigonotoma</tp:taxon-name-part><tp:taxon-name-part taxon-name-part-type="species" reg="curtula">curtula</tp:taxon-name-part></tp:taxon-name></italic> <xref ref-type="bibr" rid="B7776117">Chaudoir 1868</xref></p></tp:treatment-sec><tp:treatment-sec sec-type="Diagnosis"><title>Diagnosis</title><p>Amongst the seven genera (<italic><tp:taxon-name><tp:taxon-name-part taxon-name-part-type="genus" reg="Trigonotoma">Trigonotoma</tp:taxon-name-part></tp:taxon-name></italic> Dejean, <italic><tp:taxon-name><tp:taxon-name-part taxon-name-part-type="genus" reg="Lesticus">Lesticus</tp:taxon-name-part></tp:taxon-name></italic> Dejean, <italic><tp:taxon-name><tp:taxon-name-part taxon-name-part-type="genus" reg="Euryaptus">Euryaptus</tp:taxon-name-part></tp:taxon-name></italic> Bates, <italic><tp:taxon-name><tp:taxon-name-part taxon-name-part-type="genus" reg="Nesites">Nesites</tp:taxon-name-part></tp:taxon-name></italic> Andrews, <italic><tp:taxon-name><tp:taxon-name-part taxon-name-part-type="genus" reg="Pareuryaptus">Pareuryaptus</tp:taxon-name-part></tp:taxon-name></italic> Dubault, Lassalle &amp; Roux, <italic><tp:taxon-name><tp:taxon-name-part taxon-name-part-type="genus" reg="Leiolesticus">Leiolesticus</tp:taxon-name-part></tp:taxon-name></italic> Roux, Lassalle &amp; Dubault and <italic><tp:taxon-name><tp:taxon-name-part taxon-name-part-type="genus" reg="Trigonaptus">Trigonaptus</tp:taxon-name-part></tp:taxon-name></italic> Fedorenko) of <tp:taxon-name><tp:taxon-name-part taxon-name-part-type="subtribe">Trigonotomina</tp:taxon-name-part></tp:taxon-name>, <italic><tp:taxon-name><tp:taxon-name-part taxon-name-part-type="genus" reg="Pareuryaptus">Pareuryaptus</tp:taxon-name-part></tp:taxon-name></italic> can be distinguished by the following character combinations: first antennomere (scape) longer than the length of the second and third antennomeres combined; antennal pedicel glabrous, without ventral seta; apex of labrum emarginate, with six apical setae, four grouped near the middle, the lateral setae evidently distant from the median four ones; parascutellar striae absent or very short; metacoxa unisetose; females with one seta on each side of sternite VII (<xref ref-type="bibr" rid="B7776349">Roux et al. 2016</xref>, <xref ref-type="bibr" rid="B7858855">Fedorenko 2020</xref>).</p></tp:treatment-sec><ref-list><ref id="B7776117"><element-citation xmlns:xlink="http://www.w3.org/1999/xlink" publication-type="article" xlink:type="simple"><person-group person-group-type="author"><name name-style="western"><surname>Chaudoir</surname><given-names>M</given-names></name></person-group><year>1868</year><article-title>Révision des Trigonotomides</article-title><source>Annales de la Société Entomologique de Belgique</source><volume>11</volume><issue>1867</issue><fpage>151</fpage><lpage>165</lpage></element-citation></ref><ref id="B7776349"><element-citation xmlns:xlink="http://www.w3.org/1999/xlink" publication-type="book" xlink:type="simple"><person-group person-group-type="author"><name name-style="western"><surname>Roux</surname><given-names>P</given-names></name><name name-style="western"><surname>Lassalle</surname><given-names>B</given-names></name><name name-style="western"><surname>Dubault</surname><given-names>G</given-names></name></person-group><year>2016</year><source>Les Trigonotomi. Révision.</source><publisher-name>B. Lassalle et P. Roux</publisher-name><publisher-loc>France</publisher-loc><size units="page">569</size></element-citation></ref><ref id="B7858855"><element-citation xmlns:xlink="http://www.w3.org/1999/xlink" publication-type="article" xlink:type="simple"><person-group person-group-type="author"><name name-style="western"><surname>Fedorenko</surname><given-names>D. N.</given-names></name></person-group><year>2020</year><article-title>New taxa of <tp:taxon-name><tp:taxon-name-part taxon-name-part-type="tribe">Pterostichini</tp:taxon-name-part></tp:taxon-name> (<tp:taxon-name><tp:taxon-name-part taxon-name-part-type="order">Coleoptera</tp:taxon-name-part></tp:taxon-name>: <tp:taxon-name><tp:taxon-name-part taxon-name-part-type="family">Carabidae</tp:taxon-name-part></tp:taxon-name>) from Vietnam</article-title><source>Russian Entomological Journal</source><volume>29</volume><issue>1</issue><fpage>38</fpage><lpage>52</lpage><pub-id pub-id-type="doi">10.15298/rusentj.29.1.06</pub-id></element-citation></ref></ref-list></tp:taxon-treatment>
