# Supplementary material for: The genus Pareuryaptus (Carabidae, Pterostichini) in China, with three new country records
Source: Biodivers Data J. 2022 May 30;10:e84104. doi: 10.3897/BDJ.10.e84104 (PMC9848600; doi:10.3897/BDJ.10.e84104)
Supplement: XML Treatment for Pareuryaptus exiguus [file BDJ.10.e84104-treatment3.xml]

<!DOCTYPE tp:taxon-treatment
  PUBLIC "-//TaxonX//DTD Taxonomic Treatment Publishing DTD v0 20100105//EN" "tax-treatment-NSO.dtd">
<tp:taxon-treatment xmlns:tp="http://www.plazi.org/taxpub"><tp:treatment-meta><mixed-citation publication-type="journal"><person-group><name><surname>Li</surname><given-names>Haoyuan</given-names></name><name><surname>Li</surname><given-names>Yihang</given-names></name><name><surname>Shi</surname><given-names>Hongliang</given-names></name><name><surname>Liang</surname><given-names>Hongbin</given-names></name></person-group><article-title>The genus <italic><tp:taxon-name><tp:taxon-name-part taxon-name-part-type="genus" reg="Pareuryaptus">Pareuryaptus</tp:taxon-name-part></tp:taxon-name></italic> (<tp:taxon-name><tp:taxon-name-part taxon-name-part-type="family">Carabidae</tp:taxon-name-part></tp:taxon-name>, <tp:taxon-name><tp:taxon-name-part taxon-name-part-type="tribe">Pterostichini</tp:taxon-name-part></tp:taxon-name>) in China, with three new country records</article-title><source>Biodivers Data J</source><day>30</day><month>05</month><year>2022</year><volume>10</volume><pub-id pub-id-type="doi">10.3897/BDJ.10.e84104</pub-id></mixed-citation></tp:treatment-meta><tp:nomenclature><tp:taxon-name>
            <object-id xmlns:xlink="http://www.w3.org/1999/xlink" content-type="arpha" xlink:type="simple">6C816D3D-932F-551C-80A4-325FA0B4C054</object-id>
            <tp:taxon-name-part taxon-name-part-type="genus">Pareuryaptus</tp:taxon-name-part>
            <tp:taxon-name-part taxon-name-part-type="species">exiguus</tp:taxon-name-part>
          </tp:taxon-name><tp:taxon-authority>Dubault, Lassalle &amp; Roux, 2008</tp:taxon-authority><tp:nomenclature-citation-list><tp:nomenclature-citation><tp:taxon-name>
                <tp:taxon-name-part taxon-name-part-type="genus" reg="Pareuryaptus"/>
                <tp:taxon-name-part taxon-name-part-type="species" reg="exiguus"/>
              </tp:taxon-name><comment><xref ref-type="bibr" rid="B7776144">Dubault et al. (2008b)</xref>: 201 (type locality: Hagiang; holotype in MNHN); <xref ref-type="bibr" rid="B7776349">Roux et al. (2016)</xref>: 60.</comment></tp:nomenclature-citation></tp:nomenclature-citation-list></tp:nomenclature><tp:treatment-sec sec-type="materials"><title>Materials</title><list list-type="alpha-lower" list-content="occurrences"><list-item><p><bold>Type status:</bold> <named-content xmlns:xlink="http://www.w3.org/1999/xlink" content-type="dwc:typeStatus" xlink:type="simple">Other material</named-content>. <bold>Occurrence:</bold> recordedBy: <named-content xmlns:xlink="http://www.w3.org/1999/xlink" content-type="dwc:recordedBy" xlink:type="simple">Feng Zegang</named-content>; individualCount: <named-content xmlns:xlink="http://www.w3.org/1999/xlink" content-type="dwc:individualCount" xlink:type="simple">1</named-content>; sex: <named-content xmlns:xlink="http://www.w3.org/1999/xlink" content-type="dwc:sex" xlink:type="simple">male</named-content>; <bold>Taxon:</bold> scientificName: <named-content xmlns:xlink="http://www.w3.org/1999/xlink" content-type="dwc:scientificName" xlink:type="simple"><italic><tp:taxon-name><tp:taxon-name-part taxon-name-part-type="genus" reg="Pareuryaptus">Pareuryaptus</tp:taxon-name-part><tp:taxon-name-part taxon-name-part-type="species" reg="exiguus">exiguus</tp:taxon-name-part></tp:taxon-name></italic> Dubault, Lassalle &amp; Roux, 2008</named-content>; <bold>Location:</bold> country: <named-content xmlns:xlink="http://www.w3.org/1999/xlink" content-type="dwc:country" xlink:type="simple">China</named-content>; stateProvince: <named-content xmlns:xlink="http://www.w3.org/1999/xlink" content-type="dwc:stateProvince" xlink:type="simple">Guangxi</named-content>; verbatimLocality: <named-content xmlns:xlink="http://www.w3.org/1999/xlink" content-type="dwc:verbatimLocality" xlink:type="simple">Fangcheng District, Nasuo Town, Naqin Village, 248 platform</named-content>; verbatimElevation: <named-content xmlns:xlink="http://www.w3.org/1999/xlink" content-type="dwc:verbatimElevation" xlink:type="simple">852 m</named-content>; verbatimLatitude: <named-content xmlns:xlink="http://www.w3.org/1999/xlink" content-type="dwc:verbatimLatitude" xlink:type="simple">N21.7669</named-content>; verbatimLongitude: <named-content xmlns:xlink="http://www.w3.org/1999/xlink" content-type="dwc:verbatimLongitude" xlink:type="simple">E108.0598</named-content>; <bold>Event:</bold> samplingProtocol: <named-content xmlns:xlink="http://www.w3.org/1999/xlink" content-type="dwc:samplingProtocol" xlink:type="simple">soil sieve</named-content>; year: <named-content xmlns:xlink="http://www.w3.org/1999/xlink" content-type="dwc:year" xlink:type="simple">2020</named-content>; month: <named-content xmlns:xlink="http://www.w3.org/1999/xlink" content-type="dwc:month" xlink:type="simple">12</named-content>; day: <named-content xmlns:xlink="http://www.w3.org/1999/xlink" content-type="dwc:day" xlink:type="simple">10</named-content>; <bold>Record Level:</bold> institutionCode: <named-content xmlns:xlink="http://www.w3.org/1999/xlink" content-type="dwc:institutionCode" xlink:type="simple">IZAS</named-content></p></list-item><list-item><p><bold>Type status:</bold> <named-content xmlns:xlink="http://www.w3.org/1999/xlink" content-type="dwc:typeStatus" xlink:type="simple">Other material</named-content>. <bold>Occurrence:</bold> recordedBy: <named-content xmlns:xlink="http://www.w3.org/1999/xlink" content-type="dwc:recordedBy" xlink:type="simple">Subai Liao</named-content>; individualCount: <named-content xmlns:xlink="http://www.w3.org/1999/xlink" content-type="dwc:individualCount" xlink:type="simple">1</named-content>; sex: <named-content xmlns:xlink="http://www.w3.org/1999/xlink" content-type="dwc:sex" xlink:type="simple">female</named-content>; <bold>Taxon:</bold> scientificName: <named-content xmlns:xlink="http://www.w3.org/1999/xlink" content-type="dwc:scientificName" xlink:type="simple"><italic><tp:taxon-name><tp:taxon-name-part taxon-name-part-type="genus" reg="Pareuryaptus">Pareuryaptus</tp:taxon-name-part><tp:taxon-name-part taxon-name-part-type="species" reg="exiguus">exiguus</tp:taxon-name-part></tp:taxon-name></italic> Dubault, Lassalle &amp; Roux, 2008</named-content>; <bold>Location:</bold> country: <named-content xmlns:xlink="http://www.w3.org/1999/xlink" content-type="dwc:country" xlink:type="simple">China</named-content>; stateProvince: <named-content xmlns:xlink="http://www.w3.org/1999/xlink" content-type="dwc:stateProvince" xlink:type="simple">Guangxi</named-content>; verbatimLocality: <named-content xmlns:xlink="http://www.w3.org/1999/xlink" content-type="dwc:verbatimLocality" xlink:type="simple">Daqing Mt.</named-content>; verbatimElevation: <named-content xmlns:xlink="http://www.w3.org/1999/xlink" content-type="dwc:verbatimElevation" xlink:type="simple">700 m</named-content>; <bold>Event:</bold> year: <named-content xmlns:xlink="http://www.w3.org/1999/xlink" content-type="dwc:year" xlink:type="simple">1983</named-content>; month: <named-content xmlns:xlink="http://www.w3.org/1999/xlink" content-type="dwc:month" xlink:type="simple">5</named-content>; day: <named-content xmlns:xlink="http://www.w3.org/1999/xlink" content-type="dwc:day" xlink:type="simple">5</named-content>; <bold>Record Level:</bold> institutionCode: <named-content xmlns:xlink="http://www.w3.org/1999/xlink" content-type="dwc:institutionCode" xlink:type="simple">IZAS</named-content></p></list-item></list></tp:treatment-sec><tp:treatment-sec sec-type="Diagnosis"><title>Diagnosis</title><p>Habitus: Fig. <xref ref-type="fig" rid="F7786916">1</xref><xref ref-type="fig" rid="F7786922">b</xref>. Male genitalia: Fig. <xref ref-type="fig" rid="F7787249">2</xref><xref ref-type="fig" rid="F7787254">a</xref>, <xref ref-type="fig" rid="F7787255">b</xref>. Maxillary palpus: Fig. <xref ref-type="fig" rid="F7787287">3</xref><xref ref-type="fig" rid="F7787293">b</xref>. Pronotum: Fig. <xref ref-type="fig" rid="F7787234">4</xref><xref ref-type="fig" rid="F7787240">b</xref>.</p><p>Body length = 12.6–13.7 mm. Dorsal surface dark brown to black. Terminal maxillary palpimere cylindrical, as long as penultimate one. Pronotum black, rounded, narrower than that of the previous species (pronotum width / pronotum length = 1.24–1.29), widest near middle; pronotum completely smooth between basal foveae; lateral margins hardly sinuate in front of posterior angles; posterior angles rounded and obtuse.</p><p>This species can be well distinguished from other Chinese species by the narrower pronotum and lateral margins evenly curved, widest near middle.</p></tp:treatment-sec><tp:treatment-sec sec-type="Supplementary descriptions."><title>Supplementary descriptions.</title><p>Male genitalia: in lateral view, median lobe of aedeagus with ventral margin very weakly curved near middle, apical lamella nearly straight; in dorsal view, median lobe of aedeagus with both lateral margins sinuate, widest near basal third, gradually constricted near apical third, apex rounded with apical lamella very short, apical orifice opened left-dorsally.</p></tp:treatment-sec><tp:treatment-sec sec-type="Remarks"><title>Remarks</title><p>This species was originally described from a single female. We herein provide the first record of the male of this species and provide description and illustration for the male genitalia.</p></tp:treatment-sec><tp:treatment-sec sec-type="Distribution"><title>Distribution</title><p>Vietnam and a new record for China (Guangxi): Fig. <xref ref-type="fig" rid="F7787300">5</xref>.</p></tp:treatment-sec><tp:treatment-sec><!--Section generated to contain objects referenced in tp:taxon-treatment.--><fig-group id="F7786916" position="float" orientation="portrait"><caption><p>Habitus of <italic><tp:taxon-name><tp:taxon-name-part taxon-name-part-type="genus" reg="Pareuryaptus">Pareuryaptus</tp:taxon-name-part></tp:taxon-name></italic> spp. from China (scale bars = 3 mm): <bold>a</bold>, <italic><tp:taxon-name><tp:taxon-name-part taxon-name-part-type="genus" reg="Pareuryaptus">P.</tp:taxon-name-part><tp:taxon-name-part taxon-name-part-type="species" reg="adoxus">adoxus</tp:taxon-name-part></tp:taxon-name></italic> (Tschitschérine), female from Danuoyou, Yunnan; <bold>b</bold>, <italic><tp:taxon-name><tp:taxon-name-part taxon-name-part-type="genus" reg="Pareuryaptus">P.</tp:taxon-name-part><tp:taxon-name-part taxon-name-part-type="species" reg="exiguus">exiguus</tp:taxon-name-part></tp:taxon-name></italic> Dubault, Lassalle &amp; Roux, male from Naqin Village, Guangxi; <bold>c</bold>, <italic><tp:taxon-name><tp:taxon-name-part taxon-name-part-type="genus" reg="Pareuryaptus">P.</tp:taxon-name-part><tp:taxon-name-part taxon-name-part-type="species" reg="luangphabangensis">luangphabangensis</tp:taxon-name-part></tp:taxon-name></italic> Kirschenhofer, male from Nanpaxiaozhai, Yunnan; <bold>d</bold>, <italic><tp:taxon-name><tp:taxon-name-part taxon-name-part-type="genus" reg="Pareuryaptus">P.</tp:taxon-name-part><tp:taxon-name-part taxon-name-part-type="species" reg="luangphabangensis">luangphabangensis</tp:taxon-name-part></tp:taxon-name></italic> Kirschenhofer, male from Jino Mt., Yunnan (taken by Xiaoran Yang); <bold>e</bold>, <italic><tp:taxon-name><tp:taxon-name-part taxon-name-part-type="genus" reg="Pareuryaptus">P.</tp:taxon-name-part><tp:taxon-name-part taxon-name-part-type="species" reg="chalceolus">chalceolus</tp:taxon-name-part><tp:taxon-name-part taxon-name-part-type="subspecies" reg="chalceolus">chalceolus</tp:taxon-name-part></tp:taxon-name></italic> (Bates), female from Hanjiang, Fujian; <bold>f</bold>, <italic><tp:taxon-name><tp:taxon-name-part taxon-name-part-type="genus" reg="Pareuryaptus">P.</tp:taxon-name-part><tp:taxon-name-part taxon-name-part-type="species" reg="chalceolus">chalceolus</tp:taxon-name-part><tp:taxon-name-part taxon-name-part-type="subspecies" reg="formosanus">formosanus</tp:taxon-name-part></tp:taxon-name></italic> (Jedlička), female from Jialeshui, Taiwan.</p></caption><fig id="F7786921" position="float" orientation="portrait"><object-id xmlns:xlink="http://www.w3.org/1999/xlink" content-type="arpha" xlink:type="simple">1B285187-3767-549E-B935-3229CCC03EDA</object-id><object-id xmlns:xlink="http://www.w3.org/1999/xlink" content-type="doi" xlink:type="simple">10.3897/BDJ.10.e84104.figure1a</object-id><label>Figure 1a.</label><graphic xmlns:xlink="http://www.w3.org/1999/xlink" xlink:href="bdj-10-e84104-g001_a.jpg" xlink:type="simple" position="float" orientation="portrait" id="oo_660511.jpg"><uri content-type="original_file" xlink:type="simple">https://binary.pensoft.net/fig/660511</uri></graphic></fig><fig id="F7786922" position="float" orientation="portrait"><object-id xmlns:xlink="http://www.w3.org/1999/xlink" content-type="arpha" xlink:type="simple">55305B8F-FBF2-581C-96CF-108458910957</object-id><object-id xmlns:xlink="http://www.w3.org/1999/xlink" content-type="doi" xlink:type="simple">10.3897/BDJ.10.e84104.figure1b</object-id><label>Figure 1b.</label><graphic xmlns:xlink="http://www.w3.org/1999/xlink" xlink:href="bdj-10-e84104-g001_b.jpg" xlink:type="simple" position="float" orientation="portrait" id="oo_660512.jpg"><uri content-type="original_file" xlink:type="simple">https://binary.pensoft.net/fig/660512</uri></graphic></fig><fig id="F7786923" position="float" orientation="portrait"><object-id xmlns:xlink="http://www.w3.org/1999/xlink" content-type="arpha" xlink:type="simple">5B54796A-D4D0-5AF5-BBDB-36E76619A322</object-id><object-id xmlns:xlink="http://www.w3.org/1999/xlink" content-type="doi" xlink:type="simple">10.3897/BDJ.10.e84104.figure1c</object-id><label>Figure 1c.</label><graphic xmlns:xlink="http://www.w3.org/1999/xlink" xlink:href="bdj-10-e84104-g001_c.jpg" xlink:type="simple" position="float" orientation="portrait" id="oo_660557.jpg"><uri content-type="original_file" xlink:type="simple">https://binary.pensoft.net/fig/660557</uri></graphic></fig><fig id="F7786924" position="float" orientation="portrait"><object-id xmlns:xlink="http://www.w3.org/1999/xlink" content-type="arpha" xlink:type="simple">D39C8657-3F16-5A52-BF13-D15CD11473BE</object-id><object-id xmlns:xlink="http://www.w3.org/1999/xlink" content-type="doi" xlink:type="simple">10.3897/BDJ.10.e84104.figure1d</object-id><label>Figure 1d.</label><graphic xmlns:xlink="http://www.w3.org/1999/xlink" xlink:href="bdj-10-e84104-g001_d.jpg" xlink:type="simple" position="float" orientation="portrait" id="oo_660515.jpg"><uri content-type="original_file" xlink:type="simple">https://binary.pensoft.net/fig/660515</uri></graphic></fig><fig id="F7786925" position="float" orientation="portrait"><object-id xmlns:xlink="http://www.w3.org/1999/xlink" content-type="arpha" xlink:type="simple">CA875125-4467-5513-AB58-F69847F7330A</object-id><object-id xmlns:xlink="http://www.w3.org/1999/xlink" content-type="doi" xlink:type="simple">10.3897/BDJ.10.e84104.figure1e</object-id><label>Figure 1e.</label><graphic xmlns:xlink="http://www.w3.org/1999/xlink" xlink:href="bdj-10-e84104-g001_e.jpg" xlink:type="simple" position="float" orientation="portrait" id="oo_660517.jpg"><uri content-type="original_file" xlink:type="simple">https://binary.pensoft.net/fig/660517</uri></graphic></fig><fig id="F7786926" position="float" orientation="portrait"><object-id xmlns:xlink="http://www.w3.org/1999/xlink" content-type="arpha" xlink:type="simple">FAF0A40B-2784-5110-A1DF-0BFBE94A0B23</object-id><object-id xmlns:xlink="http://www.w3.org/1999/xlink" content-type="doi" xlink:type="simple">10.3897/BDJ.10.e84104.figure1f</object-id><label>Figure 1f.</label><graphic xmlns:xlink="http://www.w3.org/1999/xlink" xlink:href="bdj-10-e84104-g001_f.jpg" xlink:type="simple" position="float" orientation="portrait" id="oo_660519.jpg"><uri content-type="original_file" xlink:type="simple">https://binary.pensoft.net/fig/660519</uri></graphic></fig></fig-group><fig id="F7786922" position="float" orientation="portrait"><object-id xmlns:xlink="http://www.w3.org/1999/xlink" content-type="arpha" xlink:type="simple">55305B8F-FBF2-581C-96CF-108458910957</object-id><object-id xmlns:xlink="http://www.w3.org/1999/xlink" content-type="doi" xlink:type="simple">10.3897/BDJ.10.e84104.figure1b</object-id><label>Figure 1b.</label><graphic xmlns:xlink="http://www.w3.org/1999/xlink" xlink:href="bdj-10-e84104-g001_b.jpg" xlink:type="simple" position="float" orientation="portrait" id="oo_660512.jpg"><uri content-type="original_file" xlink:type="simple">https://binary.pensoft.net/fig/660512</uri></graphic></fig><fig-group id="F7787249" position="float" orientation="portrait"><caption><p>Left lateral view and dorsal view of median lobe of aedeagus of <italic><tp:taxon-name><tp:taxon-name-part taxon-name-part-type="genus" reg="Pareuryaptus">Pareuryaptus</tp:taxon-name-part></tp:taxon-name></italic> spp. from China (scale bar = 2 mm): <bold>a &amp; b</bold>, <italic><tp:taxon-name><tp:taxon-name-part taxon-name-part-type="genus" reg="Pareuryaptus">P.</tp:taxon-name-part><tp:taxon-name-part taxon-name-part-type="species" reg="exiguus">exiguus</tp:taxon-name-part></tp:taxon-name></italic> Dubault, Lassalle &amp; Roux, Naqin Village, Guangxi; <bold>c &amp; d</bold>, <italic><tp:taxon-name><tp:taxon-name-part taxon-name-part-type="genus" reg="Pareuryaptus">P.</tp:taxon-name-part><tp:taxon-name-part taxon-name-part-type="species" reg="luangphabangensis">luangphabangensis</tp:taxon-name-part></tp:taxon-name></italic> Kirschenhofer, Nanpaxiaozhai, Yunnan; <bold>e &amp; f</bold>, <italic><tp:taxon-name><tp:taxon-name-part taxon-name-part-type="genus" reg="Pareuryaptus">P.</tp:taxon-name-part><tp:taxon-name-part taxon-name-part-type="species" reg="chalceolus">chalceolus</tp:taxon-name-part><tp:taxon-name-part taxon-name-part-type="subspecies" reg="chalceolus">chalceolus</tp:taxon-name-part></tp:taxon-name></italic> (Bates), Guanyin Mt., Guangdong.</p></caption><fig id="F7787254" position="float" orientation="portrait"><object-id xmlns:xlink="http://www.w3.org/1999/xlink" content-type="arpha" xlink:type="simple">203640CC-5490-5E7D-A9A7-E70B8D1C172F</object-id><object-id xmlns:xlink="http://www.w3.org/1999/xlink" content-type="doi" xlink:type="simple">10.3897/BDJ.10.e84104.figure2a</object-id><label>Figure 2a.</label><graphic xmlns:xlink="http://www.w3.org/1999/xlink" xlink:href="bdj-10-e84104-g002_a.jpg" xlink:type="simple" position="float" orientation="portrait" id="oo_660424.jpg"><uri content-type="original_file" xlink:type="simple">https://binary.pensoft.net/fig/660424</uri></graphic></fig><fig id="F7787255" position="float" orientation="portrait"><object-id xmlns:xlink="http://www.w3.org/1999/xlink" content-type="arpha" xlink:type="simple">48644AAC-1BED-5C53-B1D6-6F9C76A1D0E0</object-id><object-id xmlns:xlink="http://www.w3.org/1999/xlink" content-type="doi" xlink:type="simple">10.3897/BDJ.10.e84104.figure2b</object-id><label>Figure 2b.</label><graphic xmlns:xlink="http://www.w3.org/1999/xlink" xlink:href="bdj-10-e84104-g002_b.jpg" xlink:type="simple" position="float" orientation="portrait" id="oo_660425.jpg"><uri content-type="original_file" xlink:type="simple">https://binary.pensoft.net/fig/660425</uri></graphic></fig><fig id="F7787256" position="float" orientation="portrait"><object-id xmlns:xlink="http://www.w3.org/1999/xlink" content-type="arpha" xlink:type="simple">67BFEC04-3A57-5863-9BCE-4476B057B1F0</object-id><object-id xmlns:xlink="http://www.w3.org/1999/xlink" content-type="doi" xlink:type="simple">10.3897/BDJ.10.e84104.figure2c</object-id><label>Figure 2c.</label><graphic xmlns:xlink="http://www.w3.org/1999/xlink" xlink:href="bdj-10-e84104-g002_c.jpg" xlink:type="simple" position="float" orientation="portrait" id="oo_660426.jpg"><uri content-type="original_file" xlink:type="simple">https://binary.pensoft.net/fig/660426</uri></graphic></fig><fig id="F7787257" position="float" orientation="portrait"><object-id xmlns:xlink="http://www.w3.org/1999/xlink" content-type="arpha" xlink:type="simple">29637422-2D39-5916-BE62-778858EFA3D0</object-id><object-id xmlns:xlink="http://www.w3.org/1999/xlink" content-type="doi" xlink:type="simple">10.3897/BDJ.10.e84104.figure2d</object-id><label>Figure 2d.</label><graphic xmlns:xlink="http://www.w3.org/1999/xlink" xlink:href="bdj-10-e84104-g002_d.jpg" xlink:type="simple" position="float" orientation="portrait" id="oo_660524.jpg"><uri content-type="original_file" xlink:type="simple">https://binary.pensoft.net/fig/660524</uri></graphic></fig><fig id="F7787258" position="float" orientation="portrait"><object-id xmlns:xlink="http://www.w3.org/1999/xlink" content-type="arpha" xlink:type="simple">54173B6F-7080-5D58-AED6-EAB02D54A6C1</object-id><object-id xmlns:xlink="http://www.w3.org/1999/xlink" content-type="doi" xlink:type="simple">10.3897/BDJ.10.e84104.figure2e</object-id><label>Figure 2e.</label><graphic xmlns:xlink="http://www.w3.org/1999/xlink" xlink:href="bdj-10-e84104-g002_e.jpg" xlink:type="simple" position="float" orientation="portrait" id="oo_660429.jpg"><uri content-type="original_file" xlink:type="simple">https://binary.pensoft.net/fig/660429</uri></graphic></fig><fig id="F7787259" position="float" orientation="portrait"><object-id xmlns:xlink="http://www.w3.org/1999/xlink" content-type="arpha" xlink:type="simple">E8491756-E82C-53F0-90D5-A38E3EEB83E4</object-id><object-id xmlns:xlink="http://www.w3.org/1999/xlink" content-type="doi" xlink:type="simple">10.3897/BDJ.10.e84104.figure2f</object-id><label>Figure 2f.</label><graphic xmlns:xlink="http://www.w3.org/1999/xlink" xlink:href="bdj-10-e84104-g002_f.jpg" xlink:type="simple" position="float" orientation="portrait" id="oo_660430.jpg"><uri content-type="original_file" xlink:type="simple">https://binary.pensoft.net/fig/660430</uri></graphic></fig></fig-group><fig id="F7787254" position="float" orientation="portrait"><object-id xmlns:xlink="http://www.w3.org/1999/xlink" content-type="arpha" xlink:type="simple">203640CC-5490-5E7D-A9A7-E70B8D1C172F</object-id><object-id xmlns:xlink="http://www.w3.org/1999/xlink" content-type="doi" xlink:type="simple">10.3897/BDJ.10.e84104.figure2a</object-id><label>Figure 2a.</label><graphic xmlns:xlink="http://www.w3.org/1999/xlink" xlink:href="bdj-10-e84104-g002_a.jpg" xlink:type="simple" position="float" orientation="portrait" id="oo_660424.jpg"><uri content-type="original_file" xlink:type="simple">https://binary.pensoft.net/fig/660424</uri></graphic></fig><fig id="F7787255" position="float" orientation="portrait"><object-id xmlns:xlink="http://www.w3.org/1999/xlink" content-type="arpha" xlink:type="simple">48644AAC-1BED-5C53-B1D6-6F9C76A1D0E0</object-id><object-id xmlns:xlink="http://www.w3.org/1999/xlink" content-type="doi" xlink:type="simple">10.3897/BDJ.10.e84104.figure2b</object-id><label>Figure 2b.</label><graphic xmlns:xlink="http://www.w3.org/1999/xlink" xlink:href="bdj-10-e84104-g002_b.jpg" xlink:type="simple" position="float" orientation="portrait" id="oo_660425.jpg"><uri content-type="original_file" xlink:type="simple">https://binary.pensoft.net/fig/660425</uri></graphic></fig><fig-group id="F7787287" position="float" orientation="portrait"><caption><p>Maxillary palpi of <italic><tp:taxon-name><tp:taxon-name-part taxon-name-part-type="genus" reg="Pareuryaptus">Pareuryaptus</tp:taxon-name-part></tp:taxon-name></italic> spp. from China (scale bar = 0.3 mm): <bold>a</bold>, <italic><tp:taxon-name><tp:taxon-name-part taxon-name-part-type="genus" reg="Pareuryaptus">P.</tp:taxon-name-part><tp:taxon-name-part taxon-name-part-type="species" reg="adoxus">adoxus</tp:taxon-name-part></tp:taxon-name></italic> (Tschitschérine), female from Damenglong, Yunnan; <bold>b</bold>, <italic><tp:taxon-name><tp:taxon-name-part taxon-name-part-type="genus" reg="Pareuryaptus">P.</tp:taxon-name-part><tp:taxon-name-part taxon-name-part-type="species" reg="exiguus">exiguus</tp:taxon-name-part></tp:taxon-name></italic> Dubault, Lassalle &amp; Roux, male from Naqin Village, Guangxi; <bold>c</bold>, <italic><tp:taxon-name><tp:taxon-name-part taxon-name-part-type="genus" reg="Pareuryaptus">P.</tp:taxon-name-part><tp:taxon-name-part taxon-name-part-type="species" reg="luangphabangensis">luangphabangensis</tp:taxon-name-part></tp:taxon-name></italic> Kirschenhofer, female from Nanpaxiaozhai, Yunnan; <bold>d</bold>, <italic><tp:taxon-name><tp:taxon-name-part taxon-name-part-type="genus" reg="Pareuryaptus">P.</tp:taxon-name-part><tp:taxon-name-part taxon-name-part-type="species" reg="luangphabangensis">luangphabangensis</tp:taxon-name-part></tp:taxon-name></italic> Kirschenhofer, male from Jino Mt., Yunnan; <bold>e</bold>, <italic><tp:taxon-name><tp:taxon-name-part taxon-name-part-type="genus" reg="Pareuryaptus">P.</tp:taxon-name-part><tp:taxon-name-part taxon-name-part-type="species" reg="chalceolus">chalceolus</tp:taxon-name-part><tp:taxon-name-part taxon-name-part-type="subspecies" reg="chalceolus">chalceolus</tp:taxon-name-part></tp:taxon-name></italic> (Bates), male from Guanyin Mt., Guangdong; <bold>f</bold>, <italic><tp:taxon-name><tp:taxon-name-part taxon-name-part-type="genus" reg="Pareuryaptus">P.</tp:taxon-name-part><tp:taxon-name-part taxon-name-part-type="species" reg="chalceolus">chalceolus</tp:taxon-name-part><tp:taxon-name-part taxon-name-part-type="subspecies" reg="formosanus">formosanus</tp:taxon-name-part></tp:taxon-name></italic> (Jedlička), female from Jialeshui, Taiwan.</p></caption><fig id="F7787292" position="float" orientation="portrait"><object-id xmlns:xlink="http://www.w3.org/1999/xlink" content-type="arpha" xlink:type="simple">CBAD4912-A98A-5D40-B21E-863DCF15EAFB</object-id><object-id xmlns:xlink="http://www.w3.org/1999/xlink" content-type="doi" xlink:type="simple">10.3897/BDJ.10.e84104.figure3a</object-id><label>Figure 3a.</label><graphic xmlns:xlink="http://www.w3.org/1999/xlink" xlink:href="bdj-10-e84104-g003_a.jpg" xlink:type="simple" position="float" orientation="portrait" id="oo_660404.jpg"><uri content-type="original_file" xlink:type="simple">https://binary.pensoft.net/fig/660404</uri></graphic></fig><fig id="F7787293" position="float" orientation="portrait"><object-id xmlns:xlink="http://www.w3.org/1999/xlink" content-type="arpha" xlink:type="simple">D4EEC698-E99D-597A-8ADD-CEE34BD2D29E</object-id><object-id xmlns:xlink="http://www.w3.org/1999/xlink" content-type="doi" xlink:type="simple">10.3897/BDJ.10.e84104.figure3b</object-id><label>Figure 3b.</label><graphic xmlns:xlink="http://www.w3.org/1999/xlink" xlink:href="bdj-10-e84104-g003_b.jpg" xlink:type="simple" position="float" orientation="portrait" id="oo_660405.jpg"><uri content-type="original_file" xlink:type="simple">https://binary.pensoft.net/fig/660405</uri></graphic></fig><fig id="F7787294" position="float" orientation="portrait"><object-id xmlns:xlink="http://www.w3.org/1999/xlink" content-type="arpha" xlink:type="simple">5D2DB192-B7D2-5DB7-A4AF-5F2BD0DD84DE</object-id><object-id xmlns:xlink="http://www.w3.org/1999/xlink" content-type="doi" xlink:type="simple">10.3897/BDJ.10.e84104.figure3c</object-id><label>Figure 3c.</label><graphic xmlns:xlink="http://www.w3.org/1999/xlink" xlink:href="bdj-10-e84104-g003_c.jpg" xlink:type="simple" position="float" orientation="portrait" id="oo_660406.jpg"><uri content-type="original_file" xlink:type="simple">https://binary.pensoft.net/fig/660406</uri></graphic></fig><fig id="F7787295" position="float" orientation="portrait"><object-id xmlns:xlink="http://www.w3.org/1999/xlink" content-type="arpha" xlink:type="simple">7CFB8462-6A1E-5185-A132-D72A5F7115FE</object-id><object-id xmlns:xlink="http://www.w3.org/1999/xlink" content-type="doi" xlink:type="simple">10.3897/BDJ.10.e84104.figure3d</object-id><label>Figure 3d.</label><graphic xmlns:xlink="http://www.w3.org/1999/xlink" xlink:href="bdj-10-e84104-g003_d.jpg" xlink:type="simple" position="float" orientation="portrait" id="oo_660408.jpg"><uri content-type="original_file" xlink:type="simple">https://binary.pensoft.net/fig/660408</uri></graphic></fig><fig id="F7787296" position="float" orientation="portrait"><object-id xmlns:xlink="http://www.w3.org/1999/xlink" content-type="arpha" xlink:type="simple">3C2BE575-3C86-5D9D-BA98-A690495CA09B</object-id><object-id xmlns:xlink="http://www.w3.org/1999/xlink" content-type="doi" xlink:type="simple">10.3897/BDJ.10.e84104.figure3e</object-id><label>Figure 3e.</label><graphic xmlns:xlink="http://www.w3.org/1999/xlink" xlink:href="bdj-10-e84104-g003_e.jpg" xlink:type="simple" position="float" orientation="portrait" id="oo_660409.jpg"><uri content-type="original_file" xlink:type="simple">https://binary.pensoft.net/fig/660409</uri></graphic></fig><fig id="F7787297" position="float" orientation="portrait"><object-id xmlns:xlink="http://www.w3.org/1999/xlink" content-type="arpha" xlink:type="simple">B7E950E5-54F9-5ECF-901F-3E01D37A328B</object-id><object-id xmlns:xlink="http://www.w3.org/1999/xlink" content-type="doi" xlink:type="simple">10.3897/BDJ.10.e84104.figure3f</object-id><label>Figure 3f.</label><graphic xmlns:xlink="http://www.w3.org/1999/xlink" xlink:href="bdj-10-e84104-g003_f.jpg" xlink:type="simple" position="float" orientation="portrait" id="oo_660422.jpg"><uri content-type="original_file" xlink:type="simple">https://binary.pensoft.net/fig/660422</uri></graphic></fig></fig-group><fig id="F7787293" position="float" orientation="portrait"><object-id xmlns:xlink="http://www.w3.org/1999/xlink" content-type="arpha" xlink:type="simple">D4EEC698-E99D-597A-8ADD-CEE34BD2D29E</object-id><object-id xmlns:xlink="http://www.w3.org/1999/xlink" content-type="doi" xlink:type="simple">10.3897/BDJ.10.e84104.figure3b</object-id><label>Figure 3b.</label><graphic xmlns:xlink="http://www.w3.org/1999/xlink" xlink:href="bdj-10-e84104-g003_b.jpg" xlink:type="simple" position="float" orientation="portrait" id="oo_660405.jpg"><uri content-type="original_file" xlink:type="simple">https://binary.pensoft.net/fig/660405</uri></graphic></fig><fig-group id="F7787234" position="float" orientation="portrait"><caption><p>Pronota of <italic><tp:taxon-name><tp:taxon-name-part taxon-name-part-type="genus" reg="Pareuryaptus">Pareuryaptus</tp:taxon-name-part></tp:taxon-name></italic> spp. from China (scale bars = 1 mm): <bold>a</bold>, <italic><tp:taxon-name><tp:taxon-name-part taxon-name-part-type="genus" reg="Pareuryaptus">P.</tp:taxon-name-part><tp:taxon-name-part taxon-name-part-type="species" reg="adoxus">adoxus</tp:taxon-name-part></tp:taxon-name></italic> (Tschitschérine), female from Danuoyou, Yunnan; <bold>b</bold>, <italic><tp:taxon-name><tp:taxon-name-part taxon-name-part-type="genus" reg="Pareuryaptus">P.</tp:taxon-name-part><tp:taxon-name-part taxon-name-part-type="species" reg="exiguus">exiguus</tp:taxon-name-part></tp:taxon-name></italic> Dubault, Lassalle &amp; Roux, male from Naqin Village, Guangxi; <bold>c</bold>, <italic><tp:taxon-name><tp:taxon-name-part taxon-name-part-type="genus" reg="Pareuryaptus">P.</tp:taxon-name-part><tp:taxon-name-part taxon-name-part-type="species" reg="luangphabangensis">luangphabangensis</tp:taxon-name-part></tp:taxon-name></italic> Kirschenhofer, male from Nanpaxiaozhai, Yunnan; <bold>d</bold>, <italic><tp:taxon-name><tp:taxon-name-part taxon-name-part-type="genus" reg="Pareuryaptus">P.</tp:taxon-name-part><tp:taxon-name-part taxon-name-part-type="species" reg="chalceolus">chalceolus</tp:taxon-name-part><tp:taxon-name-part taxon-name-part-type="subspecies" reg="formosanus">formosanus</tp:taxon-name-part></tp:taxon-name></italic> (Jedlička), female from Jialeshui, Taiwan; <bold>e</bold>, <italic><tp:taxon-name><tp:taxon-name-part taxon-name-part-type="genus" reg="Pareuryaptus">P.</tp:taxon-name-part><tp:taxon-name-part taxon-name-part-type="species" reg="chalceolus">chalceolus</tp:taxon-name-part><tp:taxon-name-part taxon-name-part-type="subspecies" reg="chalceolus">chalceolus</tp:taxon-name-part></tp:taxon-name></italic> (Bates), male from Guanyin Mt., Guangdong; <bold>f</bold>, <italic><tp:taxon-name><tp:taxon-name-part taxon-name-part-type="genus" reg="Pareuryaptus">P.</tp:taxon-name-part><tp:taxon-name-part taxon-name-part-type="species" reg="chalceolus">chalceolus</tp:taxon-name-part><tp:taxon-name-part taxon-name-part-type="subspecies" reg="chalceolus">chalceolus</tp:taxon-name-part></tp:taxon-name></italic> (Bates), female from Hanjiang, Fujian.</p></caption><fig id="F7787239" position="float" orientation="portrait"><object-id xmlns:xlink="http://www.w3.org/1999/xlink" content-type="arpha" xlink:type="simple">F156C4AC-3F9C-52CC-9856-179353EA6893</object-id><object-id xmlns:xlink="http://www.w3.org/1999/xlink" content-type="doi" xlink:type="simple">10.3897/BDJ.10.e84104.figure4a</object-id><label>Figure 4a.</label><graphic xmlns:xlink="http://www.w3.org/1999/xlink" xlink:href="bdj-10-e84104-g004_a.jpg" xlink:type="simple" position="float" orientation="portrait" id="oo_660505.jpg"><uri content-type="original_file" xlink:type="simple">https://binary.pensoft.net/fig/660505</uri></graphic></fig><fig id="F7787240" position="float" orientation="portrait"><object-id xmlns:xlink="http://www.w3.org/1999/xlink" content-type="arpha" xlink:type="simple">CB09C45A-48AE-5570-A666-1654C043B785</object-id><object-id xmlns:xlink="http://www.w3.org/1999/xlink" content-type="doi" xlink:type="simple">10.3897/BDJ.10.e84104.figure4b</object-id><label>Figure 4b.</label><graphic xmlns:xlink="http://www.w3.org/1999/xlink" xlink:href="bdj-10-e84104-g004_b.jpg" xlink:type="simple" position="float" orientation="portrait" id="oo_660506.jpg"><uri content-type="original_file" xlink:type="simple">https://binary.pensoft.net/fig/660506</uri></graphic></fig><fig id="F7787241" position="float" orientation="portrait"><object-id xmlns:xlink="http://www.w3.org/1999/xlink" content-type="arpha" xlink:type="simple">FC93A88A-678F-5310-AB27-A200AFD9BDC7</object-id><object-id xmlns:xlink="http://www.w3.org/1999/xlink" content-type="doi" xlink:type="simple">10.3897/BDJ.10.e84104.figure4c</object-id><label>Figure 4c.</label><graphic xmlns:xlink="http://www.w3.org/1999/xlink" xlink:href="bdj-10-e84104-g004_c.jpg" xlink:type="simple" position="float" orientation="portrait" id="oo_660559.jpg"><uri content-type="original_file" xlink:type="simple">https://binary.pensoft.net/fig/660559</uri></graphic></fig><fig id="F7787242" position="float" orientation="portrait"><object-id xmlns:xlink="http://www.w3.org/1999/xlink" content-type="arpha" xlink:type="simple">C8B22768-2632-50F0-95D8-73C05109A708</object-id><object-id xmlns:xlink="http://www.w3.org/1999/xlink" content-type="doi" xlink:type="simple">10.3897/BDJ.10.e84104.figure4d</object-id><label>Figure 4d.</label><graphic xmlns:xlink="http://www.w3.org/1999/xlink" xlink:href="bdj-10-e84104-g004_d.jpg" xlink:type="simple" position="float" orientation="portrait" id="oo_660560.jpg"><uri content-type="original_file" xlink:type="simple">https://binary.pensoft.net/fig/660560</uri></graphic></fig><fig id="F7787243" position="float" orientation="portrait"><object-id xmlns:xlink="http://www.w3.org/1999/xlink" content-type="arpha" xlink:type="simple">652AFBD9-57A7-50C5-ABA3-68156681FC27</object-id><object-id xmlns:xlink="http://www.w3.org/1999/xlink" content-type="doi" xlink:type="simple">10.3897/BDJ.10.e84104.figure4e</object-id><label>Figure 4e.</label><graphic xmlns:xlink="http://www.w3.org/1999/xlink" xlink:href="bdj-10-e84104-g004_e.jpg" xlink:type="simple" position="float" orientation="portrait" id="oo_660561.jpg"><uri content-type="original_file" xlink:type="simple">https://binary.pensoft.net/fig/660561</uri></graphic></fig><fig id="F7787244" position="float" orientation="portrait"><object-id xmlns:xlink="http://www.w3.org/1999/xlink" content-type="arpha" xlink:type="simple">53836BDD-95BB-597A-8410-2F150DDC8501</object-id><object-id xmlns:xlink="http://www.w3.org/1999/xlink" content-type="doi" xlink:type="simple">10.3897/BDJ.10.e84104.figure4f</object-id><label>Figure 4f.</label><graphic xmlns:xlink="http://www.w3.org/1999/xlink" xlink:href="bdj-10-e84104-g004_f.jpg" xlink:type="simple" position="float" orientation="portrait" id="oo_660510.jpg"><uri content-type="original_file" xlink:type="simple">https://binary.pensoft.net/fig/660510</uri></graphic></fig></fig-group><fig id="F7787240" position="float" orientation="portrait"><object-id xmlns:xlink="http://www.w3.org/1999/xlink" content-type="arpha" xlink:type="simple">CB09C45A-48AE-5570-A666-1654C043B785</object-id><object-id xmlns:xlink="http://www.w3.org/1999/xlink" content-type="doi" xlink:type="simple">10.3897/BDJ.10.e84104.figure4b</object-id><label>Figure 4b.</label><graphic xmlns:xlink="http://www.w3.org/1999/xlink" xlink:href="bdj-10-e84104-g004_b.jpg" xlink:type="simple" position="float" orientation="portrait" id="oo_660506.jpg"><uri content-type="original_file" xlink:type="simple">https://binary.pensoft.net/fig/660506</uri></graphic></fig><fig id="F7787300" position="float" orientation="portrait"><object-id xmlns:xlink="http://www.w3.org/1999/xlink" content-type="arpha" xlink:type="simple">58A46069-CD82-5C18-AEB1-E6347EF03388</object-id><object-id xmlns:xlink="http://www.w3.org/1999/xlink" content-type="doi" xlink:type="simple">10.3897/BDJ.10.e84104.figure5</object-id><label>Figure 5.</label><caption><p>Distribution map for <italic><tp:taxon-name><tp:taxon-name-part taxon-name-part-type="genus" reg="Pareuryaptus">Pareuryaptus</tp:taxon-name-part></tp:taxon-name></italic> spp. known from China: <italic><tp:taxon-name><tp:taxon-name-part taxon-name-part-type="genus" reg="Pareuryaptus">P.</tp:taxon-name-part><tp:taxon-name-part taxon-name-part-type="species" reg="adoxus">adoxus</tp:taxon-name-part></tp:taxon-name></italic> (Tschitschérine) (blue); <italic><tp:taxon-name><tp:taxon-name-part taxon-name-part-type="genus" reg="Pareuryaptus">P.</tp:taxon-name-part><tp:taxon-name-part taxon-name-part-type="species" reg="exiguus">exiguus</tp:taxon-name-part></tp:taxon-name></italic> Dubault, Lassalle &amp; Roux (red); <italic><tp:taxon-name><tp:taxon-name-part taxon-name-part-type="genus" reg="Pareuryaptus">P.</tp:taxon-name-part><tp:taxon-name-part taxon-name-part-type="species" reg="luangphabangensis">luangphabangensis</tp:taxon-name-part></tp:taxon-name></italic> Kirschenhofer (orange); <italic><tp:taxon-name><tp:taxon-name-part taxon-name-part-type="genus" reg="Pareuryaptus">P.</tp:taxon-name-part><tp:taxon-name-part taxon-name-part-type="species" reg="chalceolus">chalceolus</tp:taxon-name-part><tp:taxon-name-part taxon-name-part-type="subspecies" reg="chalceolus">chalceolus</tp:taxon-name-part></tp:taxon-name></italic> (Bates) (green); <italic><tp:taxon-name><tp:taxon-name-part taxon-name-part-type="genus" reg="Pareuryaptus">P.</tp:taxon-name-part><tp:taxon-name-part taxon-name-part-type="species" reg="chalceolus">chalceolus</tp:taxon-name-part><tp:taxon-name-part taxon-name-part-type="subspecies" reg="formosanus">formosanus</tp:taxon-name-part></tp:taxon-name></italic> (Jedlička) (magenta).</p></caption><graphic xmlns:xlink="http://www.w3.org/1999/xlink" xlink:href="bdj-10-e84104-g005.jpg" position="float" id="oo_677579.jpg" orientation="portrait" xlink:type="simple"><uri content-type="original_file" xlink:type="simple">https://binary.pensoft.net/fig/677579</uri></graphic></fig></tp:treatment-sec><ref-list><ref id="B7776144"><element-citation xmlns:xlink="http://www.w3.org/1999/xlink" publication-type="article" xlink:type="simple"><person-group person-group-type="author"><name name-style="western"><surname>Dubault</surname><given-names>G.</given-names></name><name name-style="western"><surname>Lassalle</surname><given-names>B.</given-names></name><name name-style="western"><surname>Roux</surname><given-names>P.</given-names></name></person-group><year>2008</year><article-title>Révision du genre <italic><tp:taxon-name><tp:taxon-name-part taxon-name-part-type="genus" reg="Pareuryaptus">Pareuryaptus</tp:taxon-name-part></tp:taxon-name></italic> Dubault, Lassalle &amp; Roux, 2008 et description de cinq espèces nouvelles (<tp:taxon-name><tp:taxon-name-part taxon-name-part-type="order">Coleoptera</tp:taxon-name-part></tp:taxon-name>, <tp:taxon-name><tp:taxon-name-part taxon-name-part-type="family">Pterostichidae</tp:taxon-name-part></tp:taxon-name>, Trigonotomi)</article-title><source>L'Entomologiste</source><volume>64</volume><issue>3</issue><fpage>197</fpage><lpage>211</lpage></element-citation></ref><ref id="B7776349"><element-citation xmlns:xlink="http://www.w3.org/1999/xlink" publication-type="book" xlink:type="simple"><person-group person-group-type="author"><name name-style="western"><surname>Roux</surname><given-names>P</given-names></name><name name-style="western"><surname>Lassalle</surname><given-names>B</given-names></name><name name-style="western"><surname>Dubault</surname><given-names>G</given-names></name></person-group><year>2016</year><source>Les Trigonotomi. Révision.</source><publisher-name>B. Lassalle et P. Roux</publisher-name><publisher-loc>France</publisher-loc><size units="page">569</size></element-citation></ref></ref-list></tp:taxon-treatment>
