# Supplementary material for: The genus Pareuryaptus (Carabidae, Pterostichini) in China, with three new country records
Source: Biodivers Data J. 2022 May 30;10:e84104. doi: 10.3897/BDJ.10.e84104 (PMC9848600; doi:10.3897/BDJ.10.e84104)
Supplement: XML Treatment for Pareuryaptus chalceolus chalceolus [file BDJ.10.e84104-treatment5.xml]

<!DOCTYPE tp:taxon-treatment
  PUBLIC "-//TaxonX//DTD Taxonomic Treatment Publishing DTD v0 20100105//EN" "tax-treatment-NSO.dtd">
<tp:taxon-treatment xmlns:tp="http://www.plazi.org/taxpub"><tp:treatment-meta><mixed-citation publication-type="journal"><person-group><name><surname>Li</surname><given-names>Haoyuan</given-names></name><name><surname>Li</surname><given-names>Yihang</given-names></name><name><surname>Shi</surname><given-names>Hongliang</given-names></name><name><surname>Liang</surname><given-names>Hongbin</given-names></name></person-group><article-title>The genus <italic><tp:taxon-name><tp:taxon-name-part taxon-name-part-type="genus" reg="Pareuryaptus">Pareuryaptus</tp:taxon-name-part></tp:taxon-name></italic> (<tp:taxon-name><tp:taxon-name-part taxon-name-part-type="family">Carabidae</tp:taxon-name-part></tp:taxon-name>, <tp:taxon-name><tp:taxon-name-part taxon-name-part-type="tribe">Pterostichini</tp:taxon-name-part></tp:taxon-name>) in China, with three new country records</article-title><source>Biodivers Data J</source><day>30</day><month>05</month><year>2022</year><volume>10</volume><pub-id pub-id-type="doi">10.3897/BDJ.10.e84104</pub-id></mixed-citation></tp:treatment-meta><tp:nomenclature><tp:taxon-name>
            <object-id xmlns:xlink="http://www.w3.org/1999/xlink" content-type="arpha" xlink:type="simple">B12CFBC9-B933-590B-A39B-94F53B6FBEB0</object-id>
            <tp:taxon-name-part taxon-name-part-type="genus">Pareuryaptus</tp:taxon-name-part>
            <tp:taxon-name-part taxon-name-part-type="species">chalceolus</tp:taxon-name-part>
            <tp:taxon-name-part taxon-name-part-type="subspecies">chalceolus</tp:taxon-name-part>
          </tp:taxon-name><tp:taxon-authority>(Bates, 1873)</tp:taxon-authority><tp:nomenclature-citation-list><tp:nomenclature-citation><tp:taxon-name>
                <tp:taxon-name-part taxon-name-part-type="genus" reg="Pareuryaptus"/>
                <tp:taxon-name-part taxon-name-part-type="species" reg="luangphabangensis"/>
              </tp:taxon-name><comment><xref ref-type="bibr" rid="B7776005">Bates (1873)</xref>: 328 (original: <italic><tp:taxon-name><tp:taxon-name-part taxon-name-part-type="genus" reg="Trigonotoma">Trigonotoma</tp:taxon-name-part></tp:taxon-name></italic>; type locality: Hong Kong; lectotype in MNHN); <xref ref-type="bibr" rid="B7776099">Bates (1889)</xref>: 16 (<italic><tp:taxon-name><tp:taxon-name-part taxon-name-part-type="genus" reg="Trigonotoma">Trigonotoma</tp:taxon-name-part></tp:taxon-name></italic>, Saigon); <xref ref-type="bibr" rid="B7776279">Lorenz (2005)</xref>: 300 (<italic><tp:taxon-name><tp:taxon-name-part taxon-name-part-type="genus" reg="Trigonotoma">Trigonotoma</tp:taxon-name-part></tp:taxon-name></italic>, catalogue); <xref ref-type="bibr" rid="B7776126">Dubault et al. (2007)</xref>: 216 (<italic><tp:taxon-name><tp:taxon-name-part taxon-name-part-type="genus" reg="Trigonotoma">Trigonotoma</tp:taxon-name-part></tp:taxon-name></italic>); <xref ref-type="bibr" rid="B7776135">Dubault et al. (2008a)</xref>: 241; <xref ref-type="bibr" rid="B7776144">Dubault et al. (2008b)</xref>: 207; <xref ref-type="bibr" rid="B7776349">Roux et al. (2016)</xref>: 84; <xref ref-type="bibr" rid="B7786289">Löbl and Löbl (2017)</xref>: 688 (catalogue).</comment></tp:nomenclature-citation><tp:nomenclature-citation><tp:taxon-name>
                <tp:taxon-name-part taxon-name-part-type="genus" reg="Pareuryaptus"/>
                <tp:taxon-name-part taxon-name-part-type="species" reg="luangphabangensis"/>
              </tp:taxon-name><comment>Synonym: <italic><tp:taxon-name><tp:taxon-name-part taxon-name-part-type="genus" reg="Trigonotoma">Trigonotoma</tp:taxon-name-part><tp:taxon-name-part taxon-name-part-type="species" reg="annamensis">annamensis</tp:taxon-name-part></tp:taxon-name></italic> <xref ref-type="bibr" rid="B7776223">Jedlička (1962)</xref>: 313 (type locality: Cuatung, holotype in NMPC); <xref ref-type="bibr" rid="B7776144">Dubault et al. (2008b)</xref>: 208 (synonymised to <italic><tp:taxon-name><tp:taxon-name-part taxon-name-part-type="genus" reg="Pareuryaptus">P.</tp:taxon-name-part><tp:taxon-name-part taxon-name-part-type="species" reg="chalceolus">chalceolus</tp:taxon-name-part></tp:taxon-name></italic>).</comment></tp:nomenclature-citation></tp:nomenclature-citation-list></tp:nomenclature><tp:treatment-sec sec-type="materials"><title>Materials</title><list list-type="alpha-lower" list-content="occurrences"><list-item><p><bold>Type status:</bold> <named-content xmlns:xlink="http://www.w3.org/1999/xlink" content-type="dwc:typeStatus" xlink:type="simple">Other material</named-content>. <bold>Occurrence:</bold> recordedBy: <named-content xmlns:xlink="http://www.w3.org/1999/xlink" content-type="dwc:recordedBy" xlink:type="simple">A de cooman</named-content>; individualCount: <named-content xmlns:xlink="http://www.w3.org/1999/xlink" content-type="dwc:individualCount" xlink:type="simple">1</named-content>; sex: <named-content xmlns:xlink="http://www.w3.org/1999/xlink" content-type="dwc:sex" xlink:type="simple">male</named-content>; <bold>Taxon:</bold> scientificName: <named-content xmlns:xlink="http://www.w3.org/1999/xlink" content-type="dwc:scientificName" xlink:type="simple"><italic><tp:taxon-name><tp:taxon-name-part taxon-name-part-type="genus" reg="Pareuryaptus">Pareuryaptus</tp:taxon-name-part><tp:taxon-name-part taxon-name-part-type="species" reg="chalceolus">chalceolus</tp:taxon-name-part><tp:taxon-name-part taxon-name-part-type="subspecies" reg="chalceolus">chalceolus</tp:taxon-name-part></tp:taxon-name></italic> (Bates, 1873)</named-content>; <bold>Location:</bold> country: <named-content xmlns:xlink="http://www.w3.org/1999/xlink" content-type="dwc:country" xlink:type="simple">Vietnam</named-content>; verbatimLocality: <named-content xmlns:xlink="http://www.w3.org/1999/xlink" content-type="dwc:verbatimLocality" xlink:type="simple">TONKIN Hoa Binh</named-content>; <bold>Record Level:</bold> institutionCode: <named-content xmlns:xlink="http://www.w3.org/1999/xlink" content-type="dwc:institutionCode" xlink:type="simple">IZAS</named-content></p></list-item><list-item><p><bold>Type status:</bold> <named-content xmlns:xlink="http://www.w3.org/1999/xlink" content-type="dwc:typeStatus" xlink:type="simple">Other material</named-content>. <bold>Occurrence:</bold> recordedBy: <named-content xmlns:xlink="http://www.w3.org/1999/xlink" content-type="dwc:recordedBy" xlink:type="simple">Subai Liao</named-content>; individualCount: <named-content xmlns:xlink="http://www.w3.org/1999/xlink" content-type="dwc:individualCount" xlink:type="simple">1</named-content>; sex: <named-content xmlns:xlink="http://www.w3.org/1999/xlink" content-type="dwc:sex" xlink:type="simple">male</named-content>; <bold>Taxon:</bold> scientificName: <named-content xmlns:xlink="http://www.w3.org/1999/xlink" content-type="dwc:scientificName" xlink:type="simple"><italic><tp:taxon-name><tp:taxon-name-part taxon-name-part-type="genus" reg="Pareuryaptus">Pareuryaptus</tp:taxon-name-part><tp:taxon-name-part taxon-name-part-type="species" reg="chalceolus">chalceolus</tp:taxon-name-part><tp:taxon-name-part taxon-name-part-type="subspecies" reg="chalceolus">chalceolus</tp:taxon-name-part></tp:taxon-name></italic> (Bates, 1873)</named-content>; <bold>Location:</bold> country: <named-content xmlns:xlink="http://www.w3.org/1999/xlink" content-type="dwc:country" xlink:type="simple">China</named-content>; stateProvince: <named-content xmlns:xlink="http://www.w3.org/1999/xlink" content-type="dwc:stateProvince" xlink:type="simple">Guangxi</named-content>; verbatimLocality: <named-content xmlns:xlink="http://www.w3.org/1999/xlink" content-type="dwc:verbatimLocality" xlink:type="simple">Daqing Mt.</named-content>; verbatimElevation: <named-content xmlns:xlink="http://www.w3.org/1999/xlink" content-type="dwc:verbatimElevation" xlink:type="simple">700 m</named-content>; <bold>Event:</bold> year: <named-content xmlns:xlink="http://www.w3.org/1999/xlink" content-type="dwc:year" xlink:type="simple">1983</named-content>; month: <named-content xmlns:xlink="http://www.w3.org/1999/xlink" content-type="dwc:month" xlink:type="simple">5</named-content>; day: <named-content xmlns:xlink="http://www.w3.org/1999/xlink" content-type="dwc:day" xlink:type="simple">5</named-content>; <bold>Record Level:</bold> institutionCode: <named-content xmlns:xlink="http://www.w3.org/1999/xlink" content-type="dwc:institutionCode" xlink:type="simple">IZAS</named-content></p></list-item><list-item><p><bold>Type status:</bold> <named-content xmlns:xlink="http://www.w3.org/1999/xlink" content-type="dwc:typeStatus" xlink:type="simple">Other material</named-content>. <bold>Occurrence:</bold> recordedBy: <named-content xmlns:xlink="http://www.w3.org/1999/xlink" content-type="dwc:recordedBy" xlink:type="simple">Weifeng Yan</named-content>; individualCount: <named-content xmlns:xlink="http://www.w3.org/1999/xlink" content-type="dwc:individualCount" xlink:type="simple">1</named-content>; sex: <named-content xmlns:xlink="http://www.w3.org/1999/xlink" content-type="dwc:sex" xlink:type="simple">male</named-content>; <bold>Taxon:</bold> scientificName: <named-content xmlns:xlink="http://www.w3.org/1999/xlink" content-type="dwc:scientificName" xlink:type="simple"><italic><tp:taxon-name><tp:taxon-name-part taxon-name-part-type="genus" reg="Pareuryaptus">Pareuryaptus</tp:taxon-name-part><tp:taxon-name-part taxon-name-part-type="species" reg="chalceolus">chalceolus</tp:taxon-name-part><tp:taxon-name-part taxon-name-part-type="subspecies" reg="chalceolus">chalceolus</tp:taxon-name-part></tp:taxon-name></italic> (Bates, 1873)</named-content>; <bold>Location:</bold> country: <named-content xmlns:xlink="http://www.w3.org/1999/xlink" content-type="dwc:country" xlink:type="simple">China</named-content>; stateProvince: <named-content xmlns:xlink="http://www.w3.org/1999/xlink" content-type="dwc:stateProvince" xlink:type="simple">Guangxi</named-content>; verbatimLocality: <named-content xmlns:xlink="http://www.w3.org/1999/xlink" content-type="dwc:verbatimLocality" xlink:type="simple">Jingxi County, near Longbang Town Hotel</named-content>; verbatimElevation: <named-content xmlns:xlink="http://www.w3.org/1999/xlink" content-type="dwc:verbatimElevation" xlink:type="simple">700 m</named-content>; verbatimLatitude: <named-content xmlns:xlink="http://www.w3.org/1999/xlink" content-type="dwc:verbatimLatitude" xlink:type="simple">22.879343N</named-content>; verbatimLongitude: <named-content xmlns:xlink="http://www.w3.org/1999/xlink" content-type="dwc:verbatimLongitude" xlink:type="simple">106.330014E</named-content>; <bold>Event:</bold> samplingProtocol: <named-content xmlns:xlink="http://www.w3.org/1999/xlink" content-type="dwc:samplingProtocol" xlink:type="simple">collect at night</named-content>; year: <named-content xmlns:xlink="http://www.w3.org/1999/xlink" content-type="dwc:year" xlink:type="simple">2018</named-content>; month: <named-content xmlns:xlink="http://www.w3.org/1999/xlink" content-type="dwc:month" xlink:type="simple">4</named-content>; day: <named-content xmlns:xlink="http://www.w3.org/1999/xlink" content-type="dwc:day" xlink:type="simple">29</named-content>; <bold>Record Level:</bold> institutionCode: <named-content xmlns:xlink="http://www.w3.org/1999/xlink" content-type="dwc:institutionCode" xlink:type="simple">IZAS</named-content></p></list-item><list-item><p><bold>Type status:</bold> <named-content xmlns:xlink="http://www.w3.org/1999/xlink" content-type="dwc:typeStatus" xlink:type="simple">Other material</named-content>. <bold>Occurrence:</bold> recordedBy: <named-content xmlns:xlink="http://www.w3.org/1999/xlink" content-type="dwc:recordedBy" xlink:type="simple">native collector</named-content>; individualCount: <named-content xmlns:xlink="http://www.w3.org/1999/xlink" content-type="dwc:individualCount" xlink:type="simple">5</named-content>; sex: <named-content xmlns:xlink="http://www.w3.org/1999/xlink" content-type="dwc:sex" xlink:type="simple">2 males, 3 females</named-content>; <bold>Taxon:</bold> scientificName: <named-content xmlns:xlink="http://www.w3.org/1999/xlink" content-type="dwc:scientificName" xlink:type="simple"><italic><tp:taxon-name><tp:taxon-name-part taxon-name-part-type="genus" reg="Pareuryaptus">Pareuryaptus</tp:taxon-name-part><tp:taxon-name-part taxon-name-part-type="species" reg="chalceolus">chalceolus</tp:taxon-name-part><tp:taxon-name-part taxon-name-part-type="subspecies" reg="chalceolus">chalceolus</tp:taxon-name-part></tp:taxon-name></italic> (Bates, 1873)</named-content>; <bold>Location:</bold> country: <named-content xmlns:xlink="http://www.w3.org/1999/xlink" content-type="dwc:country" xlink:type="simple">China</named-content>; stateProvince: <named-content xmlns:xlink="http://www.w3.org/1999/xlink" content-type="dwc:stateProvince" xlink:type="simple">Guangdong</named-content>; verbatimLocality: <named-content xmlns:xlink="http://www.w3.org/1999/xlink" content-type="dwc:verbatimLocality" xlink:type="simple">Guangzhou City, Xinhui District, Guanyin Mt.</named-content>; <bold>Event:</bold> year: <named-content xmlns:xlink="http://www.w3.org/1999/xlink" content-type="dwc:year" xlink:type="simple">2021</named-content>; month: <named-content xmlns:xlink="http://www.w3.org/1999/xlink" content-type="dwc:month" xlink:type="simple">3</named-content>; <bold>Record Level:</bold> collectionCode: <named-content xmlns:xlink="http://www.w3.org/1999/xlink" content-type="dwc:collectionCode" xlink:type="simple">CHLC</named-content></p></list-item><list-item><p><bold>Type status:</bold> <named-content xmlns:xlink="http://www.w3.org/1999/xlink" content-type="dwc:typeStatus" xlink:type="simple">Other material</named-content>. <bold>Occurrence:</bold> recordedBy: <named-content xmlns:xlink="http://www.w3.org/1999/xlink" content-type="dwc:recordedBy" xlink:type="simple">native collector</named-content>; individualCount: <named-content xmlns:xlink="http://www.w3.org/1999/xlink" content-type="dwc:individualCount" xlink:type="simple">1</named-content>; sex: <named-content xmlns:xlink="http://www.w3.org/1999/xlink" content-type="dwc:sex" xlink:type="simple">female</named-content>; <bold>Taxon:</bold> scientificName: <named-content xmlns:xlink="http://www.w3.org/1999/xlink" content-type="dwc:scientificName" xlink:type="simple"><italic><tp:taxon-name><tp:taxon-name-part taxon-name-part-type="genus" reg="Pareuryaptus">Pareuryaptus</tp:taxon-name-part><tp:taxon-name-part taxon-name-part-type="species" reg="chalceolus">chalceolus</tp:taxon-name-part><tp:taxon-name-part taxon-name-part-type="subspecies" reg="chalceolus">chalceolus</tp:taxon-name-part></tp:taxon-name></italic> (Bates, 1873)</named-content>; <bold>Location:</bold> country: <named-content xmlns:xlink="http://www.w3.org/1999/xlink" content-type="dwc:country" xlink:type="simple">China</named-content>; stateProvince: <named-content xmlns:xlink="http://www.w3.org/1999/xlink" content-type="dwc:stateProvince" xlink:type="simple">Fujian</named-content>; verbatimLocality: <named-content xmlns:xlink="http://www.w3.org/1999/xlink" content-type="dwc:verbatimLocality" xlink:type="simple">Putian City, Hanjiang District</named-content>; <bold>Event:</bold> year: <named-content xmlns:xlink="http://www.w3.org/1999/xlink" content-type="dwc:year" xlink:type="simple">2020</named-content>; month: <named-content xmlns:xlink="http://www.w3.org/1999/xlink" content-type="dwc:month" xlink:type="simple">3</named-content>; day: <named-content xmlns:xlink="http://www.w3.org/1999/xlink" content-type="dwc:day" xlink:type="simple">10</named-content>; <bold>Record Level:</bold> collectionCode: <named-content xmlns:xlink="http://www.w3.org/1999/xlink" content-type="dwc:collectionCode" xlink:type="simple">CJCC</named-content></p></list-item><list-item><p><bold>Type status:</bold> <named-content xmlns:xlink="http://www.w3.org/1999/xlink" content-type="dwc:typeStatus" xlink:type="simple">Other material</named-content>. <bold>Occurrence:</bold> recordedBy: <named-content xmlns:xlink="http://www.w3.org/1999/xlink" content-type="dwc:recordedBy" xlink:type="simple">Jinse Song</named-content>; individualCount: <named-content xmlns:xlink="http://www.w3.org/1999/xlink" content-type="dwc:individualCount" xlink:type="simple">2</named-content>; sex: <named-content xmlns:xlink="http://www.w3.org/1999/xlink" content-type="dwc:sex" xlink:type="simple">females</named-content>; <bold>Taxon:</bold> scientificName: <named-content xmlns:xlink="http://www.w3.org/1999/xlink" content-type="dwc:scientificName" xlink:type="simple"><italic><tp:taxon-name><tp:taxon-name-part taxon-name-part-type="genus" reg="Pareuryaptus">Pareuryaptus</tp:taxon-name-part><tp:taxon-name-part taxon-name-part-type="species" reg="chalceolus">chalceolus</tp:taxon-name-part><tp:taxon-name-part taxon-name-part-type="subspecies" reg="chalceolus">chalceolus</tp:taxon-name-part></tp:taxon-name></italic> (Bates, 1873)</named-content>; <bold>Location:</bold> country: <named-content xmlns:xlink="http://www.w3.org/1999/xlink" content-type="dwc:country" xlink:type="simple">China</named-content>; stateProvince: <named-content xmlns:xlink="http://www.w3.org/1999/xlink" content-type="dwc:stateProvince" xlink:type="simple">Hunan</named-content>; verbatimLocality: <named-content xmlns:xlink="http://www.w3.org/1999/xlink" content-type="dwc:verbatimLocality" xlink:type="simple">Chenzhou City, Yizhang County, Yuxi Town</named-content>; <bold>Event:</bold> year: <named-content xmlns:xlink="http://www.w3.org/1999/xlink" content-type="dwc:year" xlink:type="simple">2021</named-content>; month: <named-content xmlns:xlink="http://www.w3.org/1999/xlink" content-type="dwc:month" xlink:type="simple">5</named-content>; day: <named-content xmlns:xlink="http://www.w3.org/1999/xlink" content-type="dwc:day" xlink:type="simple">1</named-content>; <bold>Record Level:</bold> collectionCode: <named-content xmlns:xlink="http://www.w3.org/1999/xlink" content-type="dwc:collectionCode" xlink:type="simple">CYLC</named-content></p></list-item></list></tp:treatment-sec><tp:treatment-sec sec-type="Diagnosis"><title>Diagnosis</title><p>Habitus: Fig. <xref ref-type="fig" rid="F7786916">1</xref><xref ref-type="fig" rid="F7786925">e</xref>. Male genitalia: Fig. <xref ref-type="fig" rid="F7787249">2</xref><xref ref-type="fig" rid="F7787258">e</xref>, <xref ref-type="fig" rid="F7787259">f</xref>. Maxillary palpus: Fig. <xref ref-type="fig" rid="F7787287">3</xref><xref ref-type="fig" rid="F7787296">e</xref>. Pronotum: Fig. <xref ref-type="fig" rid="F7787234">4</xref><xref ref-type="fig" rid="F7787243">e</xref>, <xref ref-type="fig" rid="F7787244">f</xref>.</p><p>Body length = 11.9-14.5 mm. Dorsal surface black. Terminal maxillary palpimere elongated and ovate, much longer and wider than penultimate one. Pronotum black, widely rounded (pronotum width / pronotum length = 1.33–1.43), widest a little behind anterior third; pronotum densely punctate between basal foveae; lateral margins hardly sinuate in front of posterior angles; posterior angles obtuse.</p><p>This species can be well distinguished from other Chinese species by the terminal maxillary palpimere long-ovate, much longer and wider than the penultimate one.</p></tp:treatment-sec><tp:treatment-sec sec-type="Distribution"><title>Distribution</title><p>Vietnam and China (Hong Kong, Hainan, Guangxi, Guangdong, Fujian, Hunan): Fig. <xref ref-type="fig" rid="F7787300">5</xref>.</p></tp:treatment-sec><tp:treatment-sec><!--Section generated to contain objects referenced in tp:taxon-treatment.--><fig-group id="F7786916" position="float" orientation="portrait"><caption><p>Habitus of <italic><tp:taxon-name><tp:taxon-name-part taxon-name-part-type="genus" reg="Pareuryaptus">Pareuryaptus</tp:taxon-name-part></tp:taxon-name></italic> spp. from China (scale bars = 3 mm): <bold>a</bold>, <italic><tp:taxon-name><tp:taxon-name-part taxon-name-part-type="genus" reg="Pareuryaptus">P.</tp:taxon-name-part><tp:taxon-name-part taxon-name-part-type="species" reg="adoxus">adoxus</tp:taxon-name-part></tp:taxon-name></italic> (Tschitschérine), female from Danuoyou, Yunnan; <bold>b</bold>, <italic><tp:taxon-name><tp:taxon-name-part taxon-name-part-type="genus" reg="Pareuryaptus">P.</tp:taxon-name-part><tp:taxon-name-part taxon-name-part-type="species" reg="exiguus">exiguus</tp:taxon-name-part></tp:taxon-name></italic> Dubault, Lassalle &amp; Roux, male from Naqin Village, Guangxi; <bold>c</bold>, <italic><tp:taxon-name><tp:taxon-name-part taxon-name-part-type="genus" reg="Pareuryaptus">P.</tp:taxon-name-part><tp:taxon-name-part taxon-name-part-type="species" reg="luangphabangensis">luangphabangensis</tp:taxon-name-part></tp:taxon-name></italic> Kirschenhofer, male from Nanpaxiaozhai, Yunnan; <bold>d</bold>, <italic><tp:taxon-name><tp:taxon-name-part taxon-name-part-type="genus" reg="Pareuryaptus">P.</tp:taxon-name-part><tp:taxon-name-part taxon-name-part-type="species" reg="luangphabangensis">luangphabangensis</tp:taxon-name-part></tp:taxon-name></italic> Kirschenhofer, male from Jino Mt., Yunnan (taken by Xiaoran Yang); <bold>e</bold>, <italic><tp:taxon-name><tp:taxon-name-part taxon-name-part-type="genus" reg="Pareuryaptus">P.</tp:taxon-name-part><tp:taxon-name-part taxon-name-part-type="species" reg="chalceolus">chalceolus</tp:taxon-name-part><tp:taxon-name-part taxon-name-part-type="subspecies" reg="chalceolus">chalceolus</tp:taxon-name-part></tp:taxon-name></italic> (Bates), female from Hanjiang, Fujian; <bold>f</bold>, <italic><tp:taxon-name><tp:taxon-name-part taxon-name-part-type="genus" reg="Pareuryaptus">P.</tp:taxon-name-part><tp:taxon-name-part taxon-name-part-type="species" reg="chalceolus">chalceolus</tp:taxon-name-part><tp:taxon-name-part taxon-name-part-type="subspecies" reg="formosanus">formosanus</tp:taxon-name-part></tp:taxon-name></italic> (Jedlička), female from Jialeshui, Taiwan.</p></caption><fig id="F7786921" position="float" orientation="portrait"><object-id xmlns:xlink="http://www.w3.org/1999/xlink" content-type="arpha" xlink:type="simple">1B285187-3767-549E-B935-3229CCC03EDA</object-id><object-id xmlns:xlink="http://www.w3.org/1999/xlink" content-type="doi" xlink:type="simple">10.3897/BDJ.10.e84104.figure1a</object-id><label>Figure 1a.</label><graphic xmlns:xlink="http://www.w3.org/1999/xlink" xlink:href="bdj-10-e84104-g001_a.jpg" xlink:type="simple" position="float" orientation="portrait" id="oo_660511.jpg"><uri content-type="original_file" xlink:type="simple">https://binary.pensoft.net/fig/660511</uri></graphic></fig><fig id="F7786922" position="float" orientation="portrait"><object-id xmlns:xlink="http://www.w3.org/1999/xlink" content-type="arpha" xlink:type="simple">55305B8F-FBF2-581C-96CF-108458910957</object-id><object-id xmlns:xlink="http://www.w3.org/1999/xlink" content-type="doi" xlink:type="simple">10.3897/BDJ.10.e84104.figure1b</object-id><label>Figure 1b.</label><graphic xmlns:xlink="http://www.w3.org/1999/xlink" xlink:href="bdj-10-e84104-g001_b.jpg" xlink:type="simple" position="float" orientation="portrait" id="oo_660512.jpg"><uri content-type="original_file" xlink:type="simple">https://binary.pensoft.net/fig/660512</uri></graphic></fig><fig id="F7786923" position="float" orientation="portrait"><object-id xmlns:xlink="http://www.w3.org/1999/xlink" content-type="arpha" xlink:type="simple">5B54796A-D4D0-5AF5-BBDB-36E76619A322</object-id><object-id xmlns:xlink="http://www.w3.org/1999/xlink" content-type="doi" xlink:type="simple">10.3897/BDJ.10.e84104.figure1c</object-id><label>Figure 1c.</label><graphic xmlns:xlink="http://www.w3.org/1999/xlink" xlink:href="bdj-10-e84104-g001_c.jpg" xlink:type="simple" position="float" orientation="portrait" id="oo_660557.jpg"><uri content-type="original_file" xlink:type="simple">https://binary.pensoft.net/fig/660557</uri></graphic></fig><fig id="F7786924" position="float" orientation="portrait"><object-id xmlns:xlink="http://www.w3.org/1999/xlink" content-type="arpha" xlink:type="simple">D39C8657-3F16-5A52-BF13-D15CD11473BE</object-id><object-id xmlns:xlink="http://www.w3.org/1999/xlink" content-type="doi" xlink:type="simple">10.3897/BDJ.10.e84104.figure1d</object-id><label>Figure 1d.</label><graphic xmlns:xlink="http://www.w3.org/1999/xlink" xlink:href="bdj-10-e84104-g001_d.jpg" xlink:type="simple" position="float" orientation="portrait" id="oo_660515.jpg"><uri content-type="original_file" xlink:type="simple">https://binary.pensoft.net/fig/660515</uri></graphic></fig><fig id="F7786925" position="float" orientation="portrait"><object-id xmlns:xlink="http://www.w3.org/1999/xlink" content-type="arpha" xlink:type="simple">CA875125-4467-5513-AB58-F69847F7330A</object-id><object-id xmlns:xlink="http://www.w3.org/1999/xlink" content-type="doi" xlink:type="simple">10.3897/BDJ.10.e84104.figure1e</object-id><label>Figure 1e.</label><graphic xmlns:xlink="http://www.w3.org/1999/xlink" xlink:href="bdj-10-e84104-g001_e.jpg" xlink:type="simple" position="float" orientation="portrait" id="oo_660517.jpg"><uri content-type="original_file" xlink:type="simple">https://binary.pensoft.net/fig/660517</uri></graphic></fig><fig id="F7786926" position="float" orientation="portrait"><object-id xmlns:xlink="http://www.w3.org/1999/xlink" content-type="arpha" xlink:type="simple">FAF0A40B-2784-5110-A1DF-0BFBE94A0B23</object-id><object-id xmlns:xlink="http://www.w3.org/1999/xlink" content-type="doi" xlink:type="simple">10.3897/BDJ.10.e84104.figure1f</object-id><label>Figure 1f.</label><graphic xmlns:xlink="http://www.w3.org/1999/xlink" xlink:href="bdj-10-e84104-g001_f.jpg" xlink:type="simple" position="float" orientation="portrait" id="oo_660519.jpg"><uri content-type="original_file" xlink:type="simple">https://binary.pensoft.net/fig/660519</uri></graphic></fig></fig-group><fig id="F7786925" position="float" orientation="portrait"><object-id xmlns:xlink="http://www.w3.org/1999/xlink" content-type="arpha" xlink:type="simple">CA875125-4467-5513-AB58-F69847F7330A</object-id><object-id xmlns:xlink="http://www.w3.org/1999/xlink" content-type="doi" xlink:type="simple">10.3897/BDJ.10.e84104.figure1e</object-id><label>Figure 1e.</label><graphic xmlns:xlink="http://www.w3.org/1999/xlink" xlink:href="bdj-10-e84104-g001_e.jpg" xlink:type="simple" position="float" orientation="portrait" id="oo_660517.jpg"><uri content-type="original_file" xlink:type="simple">https://binary.pensoft.net/fig/660517</uri></graphic></fig><fig-group id="F7787249" position="float" orientation="portrait"><caption><p>Left lateral view and dorsal view of median lobe of aedeagus of <italic><tp:taxon-name><tp:taxon-name-part taxon-name-part-type="genus" reg="Pareuryaptus">Pareuryaptus</tp:taxon-name-part></tp:taxon-name></italic> spp. from China (scale bar = 2 mm): <bold>a &amp; b</bold>, <italic><tp:taxon-name><tp:taxon-name-part taxon-name-part-type="genus" reg="Pareuryaptus">P.</tp:taxon-name-part><tp:taxon-name-part taxon-name-part-type="species" reg="exiguus">exiguus</tp:taxon-name-part></tp:taxon-name></italic> Dubault, Lassalle &amp; Roux, Naqin Village, Guangxi; <bold>c &amp; d</bold>, <italic><tp:taxon-name><tp:taxon-name-part taxon-name-part-type="genus" reg="Pareuryaptus">P.</tp:taxon-name-part><tp:taxon-name-part taxon-name-part-type="species" reg="luangphabangensis">luangphabangensis</tp:taxon-name-part></tp:taxon-name></italic> Kirschenhofer, Nanpaxiaozhai, Yunnan; <bold>e &amp; f</bold>, <italic><tp:taxon-name><tp:taxon-name-part taxon-name-part-type="genus" reg="Pareuryaptus">P.</tp:taxon-name-part><tp:taxon-name-part taxon-name-part-type="species" reg="chalceolus">chalceolus</tp:taxon-name-part><tp:taxon-name-part taxon-name-part-type="subspecies" reg="chalceolus">chalceolus</tp:taxon-name-part></tp:taxon-name></italic> (Bates), Guanyin Mt., Guangdong.</p></caption><fig id="F7787254" position="float" orientation="portrait"><object-id xmlns:xlink="http://www.w3.org/1999/xlink" content-type="arpha" xlink:type="simple">203640CC-5490-5E7D-A9A7-E70B8D1C172F</object-id><object-id xmlns:xlink="http://www.w3.org/1999/xlink" content-type="doi" xlink:type="simple">10.3897/BDJ.10.e84104.figure2a</object-id><label>Figure 2a.</label><graphic xmlns:xlink="http://www.w3.org/1999/xlink" xlink:href="bdj-10-e84104-g002_a.jpg" xlink:type="simple" position="float" orientation="portrait" id="oo_660424.jpg"><uri content-type="original_file" xlink:type="simple">https://binary.pensoft.net/fig/660424</uri></graphic></fig><fig id="F7787255" position="float" orientation="portrait"><object-id xmlns:xlink="http://www.w3.org/1999/xlink" content-type="arpha" xlink:type="simple">48644AAC-1BED-5C53-B1D6-6F9C76A1D0E0</object-id><object-id xmlns:xlink="http://www.w3.org/1999/xlink" content-type="doi" xlink:type="simple">10.3897/BDJ.10.e84104.figure2b</object-id><label>Figure 2b.</label><graphic xmlns:xlink="http://www.w3.org/1999/xlink" xlink:href="bdj-10-e84104-g002_b.jpg" xlink:type="simple" position="float" orientation="portrait" id="oo_660425.jpg"><uri content-type="original_file" xlink:type="simple">https://binary.pensoft.net/fig/660425</uri></graphic></fig><fig id="F7787256" position="float" orientation="portrait"><object-id xmlns:xlink="http://www.w3.org/1999/xlink" content-type="arpha" xlink:type="simple">67BFEC04-3A57-5863-9BCE-4476B057B1F0</object-id><object-id xmlns:xlink="http://www.w3.org/1999/xlink" content-type="doi" xlink:type="simple">10.3897/BDJ.10.e84104.figure2c</object-id><label>Figure 2c.</label><graphic xmlns:xlink="http://www.w3.org/1999/xlink" xlink:href="bdj-10-e84104-g002_c.jpg" xlink:type="simple" position="float" orientation="portrait" id="oo_660426.jpg"><uri content-type="original_file" xlink:type="simple">https://binary.pensoft.net/fig/660426</uri></graphic></fig><fig id="F7787257" position="float" orientation="portrait"><object-id xmlns:xlink="http://www.w3.org/1999/xlink" content-type="arpha" xlink:type="simple">29637422-2D39-5916-BE62-778858EFA3D0</object-id><object-id xmlns:xlink="http://www.w3.org/1999/xlink" content-type="doi" xlink:type="simple">10.3897/BDJ.10.e84104.figure2d</object-id><label>Figure 2d.</label><graphic xmlns:xlink="http://www.w3.org/1999/xlink" xlink:href="bdj-10-e84104-g002_d.jpg" xlink:type="simple" position="float" orientation="portrait" id="oo_660524.jpg"><uri content-type="original_file" xlink:type="simple">https://binary.pensoft.net/fig/660524</uri></graphic></fig><fig id="F7787258" position="float" orientation="portrait"><object-id xmlns:xlink="http://www.w3.org/1999/xlink" content-type="arpha" xlink:type="simple">54173B6F-7080-5D58-AED6-EAB02D54A6C1</object-id><object-id xmlns:xlink="http://www.w3.org/1999/xlink" content-type="doi" xlink:type="simple">10.3897/BDJ.10.e84104.figure2e</object-id><label>Figure 2e.</label><graphic xmlns:xlink="http://www.w3.org/1999/xlink" xlink:href="bdj-10-e84104-g002_e.jpg" xlink:type="simple" position="float" orientation="portrait" id="oo_660429.jpg"><uri content-type="original_file" xlink:type="simple">https://binary.pensoft.net/fig/660429</uri></graphic></fig><fig id="F7787259" position="float" orientation="portrait"><object-id xmlns:xlink="http://www.w3.org/1999/xlink" content-type="arpha" xlink:type="simple">E8491756-E82C-53F0-90D5-A38E3EEB83E4</object-id><object-id xmlns:xlink="http://www.w3.org/1999/xlink" content-type="doi" xlink:type="simple">10.3897/BDJ.10.e84104.figure2f</object-id><label>Figure 2f.</label><graphic xmlns:xlink="http://www.w3.org/1999/xlink" xlink:href="bdj-10-e84104-g002_f.jpg" xlink:type="simple" position="float" orientation="portrait" id="oo_660430.jpg"><uri content-type="original_file" xlink:type="simple">https://binary.pensoft.net/fig/660430</uri></graphic></fig></fig-group><fig id="F7787258" position="float" orientation="portrait"><object-id xmlns:xlink="http://www.w3.org/1999/xlink" content-type="arpha" xlink:type="simple">54173B6F-7080-5D58-AED6-EAB02D54A6C1</object-id><object-id xmlns:xlink="http://www.w3.org/1999/xlink" content-type="doi" xlink:type="simple">10.3897/BDJ.10.e84104.figure2e</object-id><label>Figure 2e.</label><graphic xmlns:xlink="http://www.w3.org/1999/xlink" xlink:href="bdj-10-e84104-g002_e.jpg" xlink:type="simple" position="float" orientation="portrait" id="oo_660429.jpg"><uri content-type="original_file" xlink:type="simple">https://binary.pensoft.net/fig/660429</uri></graphic></fig><fig id="F7787259" position="float" orientation="portrait"><object-id xmlns:xlink="http://www.w3.org/1999/xlink" content-type="arpha" xlink:type="simple">E8491756-E82C-53F0-90D5-A38E3EEB83E4</object-id><object-id xmlns:xlink="http://www.w3.org/1999/xlink" content-type="doi" xlink:type="simple">10.3897/BDJ.10.e84104.figure2f</object-id><label>Figure 2f.</label><graphic xmlns:xlink="http://www.w3.org/1999/xlink" xlink:href="bdj-10-e84104-g002_f.jpg" xlink:type="simple" position="float" orientation="portrait" id="oo_660430.jpg"><uri content-type="original_file" xlink:type="simple">https://binary.pensoft.net/fig/660430</uri></graphic></fig><fig-group id="F7787287" position="float" orientation="portrait"><caption><p>Maxillary palpi of <italic><tp:taxon-name><tp:taxon-name-part taxon-name-part-type="genus" reg="Pareuryaptus">Pareuryaptus</tp:taxon-name-part></tp:taxon-name></italic> spp. from China (scale bar = 0.3 mm): <bold>a</bold>, <italic><tp:taxon-name><tp:taxon-name-part taxon-name-part-type="genus" reg="Pareuryaptus">P.</tp:taxon-name-part><tp:taxon-name-part taxon-name-part-type="species" reg="adoxus">adoxus</tp:taxon-name-part></tp:taxon-name></italic> (Tschitschérine), female from Damenglong, Yunnan; <bold>b</bold>, <italic><tp:taxon-name><tp:taxon-name-part taxon-name-part-type="genus" reg="Pareuryaptus">P.</tp:taxon-name-part><tp:taxon-name-part taxon-name-part-type="species" reg="exiguus">exiguus</tp:taxon-name-part></tp:taxon-name></italic> Dubault, Lassalle &amp; Roux, male from Naqin Village, Guangxi; <bold>c</bold>, <italic><tp:taxon-name><tp:taxon-name-part taxon-name-part-type="genus" reg="Pareuryaptus">P.</tp:taxon-name-part><tp:taxon-name-part taxon-name-part-type="species" reg="luangphabangensis">luangphabangensis</tp:taxon-name-part></tp:taxon-name></italic> Kirschenhofer, female from Nanpaxiaozhai, Yunnan; <bold>d</bold>, <italic><tp:taxon-name><tp:taxon-name-part taxon-name-part-type="genus" reg="Pareuryaptus">P.</tp:taxon-name-part><tp:taxon-name-part taxon-name-part-type="species" reg="luangphabangensis">luangphabangensis</tp:taxon-name-part></tp:taxon-name></italic> Kirschenhofer, male from Jino Mt., Yunnan; <bold>e</bold>, <italic><tp:taxon-name><tp:taxon-name-part taxon-name-part-type="genus" reg="Pareuryaptus">P.</tp:taxon-name-part><tp:taxon-name-part taxon-name-part-type="species" reg="chalceolus">chalceolus</tp:taxon-name-part><tp:taxon-name-part taxon-name-part-type="subspecies" reg="chalceolus">chalceolus</tp:taxon-name-part></tp:taxon-name></italic> (Bates), male from Guanyin Mt., Guangdong; <bold>f</bold>, <italic><tp:taxon-name><tp:taxon-name-part taxon-name-part-type="genus" reg="Pareuryaptus">P.</tp:taxon-name-part><tp:taxon-name-part taxon-name-part-type="species" reg="chalceolus">chalceolus</tp:taxon-name-part><tp:taxon-name-part taxon-name-part-type="subspecies" reg="formosanus">formosanus</tp:taxon-name-part></tp:taxon-name></italic> (Jedlička), female from Jialeshui, Taiwan.</p></caption><fig id="F7787292" position="float" orientation="portrait"><object-id xmlns:xlink="http://www.w3.org/1999/xlink" content-type="arpha" xlink:type="simple">CBAD4912-A98A-5D40-B21E-863DCF15EAFB</object-id><object-id xmlns:xlink="http://www.w3.org/1999/xlink" content-type="doi" xlink:type="simple">10.3897/BDJ.10.e84104.figure3a</object-id><label>Figure 3a.</label><graphic xmlns:xlink="http://www.w3.org/1999/xlink" xlink:href="bdj-10-e84104-g003_a.jpg" xlink:type="simple" position="float" orientation="portrait" id="oo_660404.jpg"><uri content-type="original_file" xlink:type="simple">https://binary.pensoft.net/fig/660404</uri></graphic></fig><fig id="F7787293" position="float" orientation="portrait"><object-id xmlns:xlink="http://www.w3.org/1999/xlink" content-type="arpha" xlink:type="simple">D4EEC698-E99D-597A-8ADD-CEE34BD2D29E</object-id><object-id xmlns:xlink="http://www.w3.org/1999/xlink" content-type="doi" xlink:type="simple">10.3897/BDJ.10.e84104.figure3b</object-id><label>Figure 3b.</label><graphic xmlns:xlink="http://www.w3.org/1999/xlink" xlink:href="bdj-10-e84104-g003_b.jpg" xlink:type="simple" position="float" orientation="portrait" id="oo_660405.jpg"><uri content-type="original_file" xlink:type="simple">https://binary.pensoft.net/fig/660405</uri></graphic></fig><fig id="F7787294" position="float" orientation="portrait"><object-id xmlns:xlink="http://www.w3.org/1999/xlink" content-type="arpha" xlink:type="simple">5D2DB192-B7D2-5DB7-A4AF-5F2BD0DD84DE</object-id><object-id xmlns:xlink="http://www.w3.org/1999/xlink" content-type="doi" xlink:type="simple">10.3897/BDJ.10.e84104.figure3c</object-id><label>Figure 3c.</label><graphic xmlns:xlink="http://www.w3.org/1999/xlink" xlink:href="bdj-10-e84104-g003_c.jpg" xlink:type="simple" position="float" orientation="portrait" id="oo_660406.jpg"><uri content-type="original_file" xlink:type="simple">https://binary.pensoft.net/fig/660406</uri></graphic></fig><fig id="F7787295" position="float" orientation="portrait"><object-id xmlns:xlink="http://www.w3.org/1999/xlink" content-type="arpha" xlink:type="simple">7CFB8462-6A1E-5185-A132-D72A5F7115FE</object-id><object-id xmlns:xlink="http://www.w3.org/1999/xlink" content-type="doi" xlink:type="simple">10.3897/BDJ.10.e84104.figure3d</object-id><label>Figure 3d.</label><graphic xmlns:xlink="http://www.w3.org/1999/xlink" xlink:href="bdj-10-e84104-g003_d.jpg" xlink:type="simple" position="float" orientation="portrait" id="oo_660408.jpg"><uri content-type="original_file" xlink:type="simple">https://binary.pensoft.net/fig/660408</uri></graphic></fig><fig id="F7787296" position="float" orientation="portrait"><object-id xmlns:xlink="http://www.w3.org/1999/xlink" content-type="arpha" xlink:type="simple">3C2BE575-3C86-5D9D-BA98-A690495CA09B</object-id><object-id xmlns:xlink="http://www.w3.org/1999/xlink" content-type="doi" xlink:type="simple">10.3897/BDJ.10.e84104.figure3e</object-id><label>Figure 3e.</label><graphic xmlns:xlink="http://www.w3.org/1999/xlink" xlink:href="bdj-10-e84104-g003_e.jpg" xlink:type="simple" position="float" orientation="portrait" id="oo_660409.jpg"><uri content-type="original_file" xlink:type="simple">https://binary.pensoft.net/fig/660409</uri></graphic></fig><fig id="F7787297" position="float" orientation="portrait"><object-id xmlns:xlink="http://www.w3.org/1999/xlink" content-type="arpha" xlink:type="simple">B7E950E5-54F9-5ECF-901F-3E01D37A328B</object-id><object-id xmlns:xlink="http://www.w3.org/1999/xlink" content-type="doi" xlink:type="simple">10.3897/BDJ.10.e84104.figure3f</object-id><label>Figure 3f.</label><graphic xmlns:xlink="http://www.w3.org/1999/xlink" xlink:href="bdj-10-e84104-g003_f.jpg" xlink:type="simple" position="float" orientation="portrait" id="oo_660422.jpg"><uri content-type="original_file" xlink:type="simple">https://binary.pensoft.net/fig/660422</uri></graphic></fig></fig-group><fig id="F7787296" position="float" orientation="portrait"><object-id xmlns:xlink="http://www.w3.org/1999/xlink" content-type="arpha" xlink:type="simple">3C2BE575-3C86-5D9D-BA98-A690495CA09B</object-id><object-id xmlns:xlink="http://www.w3.org/1999/xlink" content-type="doi" xlink:type="simple">10.3897/BDJ.10.e84104.figure3e</object-id><label>Figure 3e.</label><graphic xmlns:xlink="http://www.w3.org/1999/xlink" xlink:href="bdj-10-e84104-g003_e.jpg" xlink:type="simple" position="float" orientation="portrait" id="oo_660409.jpg"><uri content-type="original_file" xlink:type="simple">https://binary.pensoft.net/fig/660409</uri></graphic></fig><fig-group id="F7787234" position="float" orientation="portrait"><caption><p>Pronota of <italic><tp:taxon-name><tp:taxon-name-part taxon-name-part-type="genus" reg="Pareuryaptus">Pareuryaptus</tp:taxon-name-part></tp:taxon-name></italic> spp. from China (scale bars = 1 mm): <bold>a</bold>, <italic><tp:taxon-name><tp:taxon-name-part taxon-name-part-type="genus" reg="Pareuryaptus">P.</tp:taxon-name-part><tp:taxon-name-part taxon-name-part-type="species" reg="adoxus">adoxus</tp:taxon-name-part></tp:taxon-name></italic> (Tschitschérine), female from Danuoyou, Yunnan; <bold>b</bold>, <italic><tp:taxon-name><tp:taxon-name-part taxon-name-part-type="genus" reg="Pareuryaptus">P.</tp:taxon-name-part><tp:taxon-name-part taxon-name-part-type="species" reg="exiguus">exiguus</tp:taxon-name-part></tp:taxon-name></italic> Dubault, Lassalle &amp; Roux, male from Naqin Village, Guangxi; <bold>c</bold>, <italic><tp:taxon-name><tp:taxon-name-part taxon-name-part-type="genus" reg="Pareuryaptus">P.</tp:taxon-name-part><tp:taxon-name-part taxon-name-part-type="species" reg="luangphabangensis">luangphabangensis</tp:taxon-name-part></tp:taxon-name></italic> Kirschenhofer, male from Nanpaxiaozhai, Yunnan; <bold>d</bold>, <italic><tp:taxon-name><tp:taxon-name-part taxon-name-part-type="genus" reg="Pareuryaptus">P.</tp:taxon-name-part><tp:taxon-name-part taxon-name-part-type="species" reg="chalceolus">chalceolus</tp:taxon-name-part><tp:taxon-name-part taxon-name-part-type="subspecies" reg="formosanus">formosanus</tp:taxon-name-part></tp:taxon-name></italic> (Jedlička), female from Jialeshui, Taiwan; <bold>e</bold>, <italic><tp:taxon-name><tp:taxon-name-part taxon-name-part-type="genus" reg="Pareuryaptus">P.</tp:taxon-name-part><tp:taxon-name-part taxon-name-part-type="species" reg="chalceolus">chalceolus</tp:taxon-name-part><tp:taxon-name-part taxon-name-part-type="subspecies" reg="chalceolus">chalceolus</tp:taxon-name-part></tp:taxon-name></italic> (Bates), male from Guanyin Mt., Guangdong; <bold>f</bold>, <italic><tp:taxon-name><tp:taxon-name-part taxon-name-part-type="genus" reg="Pareuryaptus">P.</tp:taxon-name-part><tp:taxon-name-part taxon-name-part-type="species" reg="chalceolus">chalceolus</tp:taxon-name-part><tp:taxon-name-part taxon-name-part-type="subspecies" reg="chalceolus">chalceolus</tp:taxon-name-part></tp:taxon-name></italic> (Bates), female from Hanjiang, Fujian.</p></caption><fig id="F7787239" position="float" orientation="portrait"><object-id xmlns:xlink="http://www.w3.org/1999/xlink" content-type="arpha" xlink:type="simple">F156C4AC-3F9C-52CC-9856-179353EA6893</object-id><object-id xmlns:xlink="http://www.w3.org/1999/xlink" content-type="doi" xlink:type="simple">10.3897/BDJ.10.e84104.figure4a</object-id><label>Figure 4a.</label><graphic xmlns:xlink="http://www.w3.org/1999/xlink" xlink:href="bdj-10-e84104-g004_a.jpg" xlink:type="simple" position="float" orientation="portrait" id="oo_660505.jpg"><uri content-type="original_file" xlink:type="simple">https://binary.pensoft.net/fig/660505</uri></graphic></fig><fig id="F7787240" position="float" orientation="portrait"><object-id xmlns:xlink="http://www.w3.org/1999/xlink" content-type="arpha" xlink:type="simple">CB09C45A-48AE-5570-A666-1654C043B785</object-id><object-id xmlns:xlink="http://www.w3.org/1999/xlink" content-type="doi" xlink:type="simple">10.3897/BDJ.10.e84104.figure4b</object-id><label>Figure 4b.</label><graphic xmlns:xlink="http://www.w3.org/1999/xlink" xlink:href="bdj-10-e84104-g004_b.jpg" xlink:type="simple" position="float" orientation="portrait" id="oo_660506.jpg"><uri content-type="original_file" xlink:type="simple">https://binary.pensoft.net/fig/660506</uri></graphic></fig><fig id="F7787241" position="float" orientation="portrait"><object-id xmlns:xlink="http://www.w3.org/1999/xlink" content-type="arpha" xlink:type="simple">FC93A88A-678F-5310-AB27-A200AFD9BDC7</object-id><object-id xmlns:xlink="http://www.w3.org/1999/xlink" content-type="doi" xlink:type="simple">10.3897/BDJ.10.e84104.figure4c</object-id><label>Figure 4c.</label><graphic xmlns:xlink="http://www.w3.org/1999/xlink" xlink:href="bdj-10-e84104-g004_c.jpg" xlink:type="simple" position="float" orientation="portrait" id="oo_660559.jpg"><uri content-type="original_file" xlink:type="simple">https://binary.pensoft.net/fig/660559</uri></graphic></fig><fig id="F7787242" position="float" orientation="portrait"><object-id xmlns:xlink="http://www.w3.org/1999/xlink" content-type="arpha" xlink:type="simple">C8B22768-2632-50F0-95D8-73C05109A708</object-id><object-id xmlns:xlink="http://www.w3.org/1999/xlink" content-type="doi" xlink:type="simple">10.3897/BDJ.10.e84104.figure4d</object-id><label>Figure 4d.</label><graphic xmlns:xlink="http://www.w3.org/1999/xlink" xlink:href="bdj-10-e84104-g004_d.jpg" xlink:type="simple" position="float" orientation="portrait" id="oo_660560.jpg"><uri content-type="original_file" xlink:type="simple">https://binary.pensoft.net/fig/660560</uri></graphic></fig><fig id="F7787243" position="float" orientation="portrait"><object-id xmlns:xlink="http://www.w3.org/1999/xlink" content-type="arpha" xlink:type="simple">652AFBD9-57A7-50C5-ABA3-68156681FC27</object-id><object-id xmlns:xlink="http://www.w3.org/1999/xlink" content-type="doi" xlink:type="simple">10.3897/BDJ.10.e84104.figure4e</object-id><label>Figure 4e.</label><graphic xmlns:xlink="http://www.w3.org/1999/xlink" xlink:href="bdj-10-e84104-g004_e.jpg" xlink:type="simple" position="float" orientation="portrait" id="oo_660561.jpg"><uri content-type="original_file" xlink:type="simple">https://binary.pensoft.net/fig/660561</uri></graphic></fig><fig id="F7787244" position="float" orientation="portrait"><object-id xmlns:xlink="http://www.w3.org/1999/xlink" content-type="arpha" xlink:type="simple">53836BDD-95BB-597A-8410-2F150DDC8501</object-id><object-id xmlns:xlink="http://www.w3.org/1999/xlink" content-type="doi" xlink:type="simple">10.3897/BDJ.10.e84104.figure4f</object-id><label>Figure 4f.</label><graphic xmlns:xlink="http://www.w3.org/1999/xlink" xlink:href="bdj-10-e84104-g004_f.jpg" xlink:type="simple" position="float" orientation="portrait" id="oo_660510.jpg"><uri content-type="original_file" xlink:type="simple">https://binary.pensoft.net/fig/660510</uri></graphic></fig></fig-group><fig id="F7787243" position="float" orientation="portrait"><object-id xmlns:xlink="http://www.w3.org/1999/xlink" content-type="arpha" xlink:type="simple">652AFBD9-57A7-50C5-ABA3-68156681FC27</object-id><object-id xmlns:xlink="http://www.w3.org/1999/xlink" content-type="doi" xlink:type="simple">10.3897/BDJ.10.e84104.figure4e</object-id><label>Figure 4e.</label><graphic xmlns:xlink="http://www.w3.org/1999/xlink" xlink:href="bdj-10-e84104-g004_e.jpg" xlink:type="simple" position="float" orientation="portrait" id="oo_660561.jpg"><uri content-type="original_file" xlink:type="simple">https://binary.pensoft.net/fig/660561</uri></graphic></fig><fig id="F7787244" position="float" orientation="portrait"><object-id xmlns:xlink="http://www.w3.org/1999/xlink" content-type="arpha" xlink:type="simple">53836BDD-95BB-597A-8410-2F150DDC8501</object-id><object-id xmlns:xlink="http://www.w3.org/1999/xlink" content-type="doi" xlink:type="simple">10.3897/BDJ.10.e84104.figure4f</object-id><label>Figure 4f.</label><graphic xmlns:xlink="http://www.w3.org/1999/xlink" xlink:href="bdj-10-e84104-g004_f.jpg" xlink:type="simple" position="float" orientation="portrait" id="oo_660510.jpg"><uri content-type="original_file" xlink:type="simple">https://binary.pensoft.net/fig/660510</uri></graphic></fig><fig id="F7787300" position="float" orientation="portrait"><object-id xmlns:xlink="http://www.w3.org/1999/xlink" content-type="arpha" xlink:type="simple">58A46069-CD82-5C18-AEB1-E6347EF03388</object-id><object-id xmlns:xlink="http://www.w3.org/1999/xlink" content-type="doi" xlink:type="simple">10.3897/BDJ.10.e84104.figure5</object-id><label>Figure 5.</label><caption><p>Distribution map for <italic><tp:taxon-name><tp:taxon-name-part taxon-name-part-type="genus" reg="Pareuryaptus">Pareuryaptus</tp:taxon-name-part></tp:taxon-name></italic> spp. known from China: <italic><tp:taxon-name><tp:taxon-name-part taxon-name-part-type="genus" reg="Pareuryaptus">P.</tp:taxon-name-part><tp:taxon-name-part taxon-name-part-type="species" reg="adoxus">adoxus</tp:taxon-name-part></tp:taxon-name></italic> (Tschitschérine) (blue); <italic><tp:taxon-name><tp:taxon-name-part taxon-name-part-type="genus" reg="Pareuryaptus">P.</tp:taxon-name-part><tp:taxon-name-part taxon-name-part-type="species" reg="exiguus">exiguus</tp:taxon-name-part></tp:taxon-name></italic> Dubault, Lassalle &amp; Roux (red); <italic><tp:taxon-name><tp:taxon-name-part taxon-name-part-type="genus" reg="Pareuryaptus">P.</tp:taxon-name-part><tp:taxon-name-part taxon-name-part-type="species" reg="luangphabangensis">luangphabangensis</tp:taxon-name-part></tp:taxon-name></italic> Kirschenhofer (orange); <italic><tp:taxon-name><tp:taxon-name-part taxon-name-part-type="genus" reg="Pareuryaptus">P.</tp:taxon-name-part><tp:taxon-name-part taxon-name-part-type="species" reg="chalceolus">chalceolus</tp:taxon-name-part><tp:taxon-name-part taxon-name-part-type="subspecies" reg="chalceolus">chalceolus</tp:taxon-name-part></tp:taxon-name></italic> (Bates) (green); <italic><tp:taxon-name><tp:taxon-name-part taxon-name-part-type="genus" reg="Pareuryaptus">P.</tp:taxon-name-part><tp:taxon-name-part taxon-name-part-type="species" reg="chalceolus">chalceolus</tp:taxon-name-part><tp:taxon-name-part taxon-name-part-type="subspecies" reg="formosanus">formosanus</tp:taxon-name-part></tp:taxon-name></italic> (Jedlička) (magenta).</p></caption><graphic xmlns:xlink="http://www.w3.org/1999/xlink" xlink:href="bdj-10-e84104-g005.jpg" position="float" id="oo_677579.jpg" orientation="portrait" xlink:type="simple"><uri content-type="original_file" xlink:type="simple">https://binary.pensoft.net/fig/677579</uri></graphic></fig></tp:treatment-sec><ref-list><ref id="B7776005"><element-citation xmlns:xlink="http://www.w3.org/1999/xlink" publication-type="article" xlink:type="simple"><person-group person-group-type="author"><name name-style="western"><surname>Bates</surname><given-names>H. W.</given-names></name></person-group><year>1873</year><article-title>On the geodephagous <tp:taxon-name><tp:taxon-name-part taxon-name-part-type="order">Coleoptera</tp:taxon-name-part></tp:taxon-name> of Japan</article-title><source>Fam. <tp:taxon-name><tp:taxon-name-part taxon-name-part-type="family">Carabidae</tp:taxon-name-part></tp:taxon-name>. The Transactions of the Entomological Society of London</source><volume>1873</volume><issue>2</issue><fpage>229</fpage><lpage>322</lpage></element-citation></ref><ref id="B7776099"><element-citation xmlns:xlink="http://www.w3.org/1999/xlink" publication-type="article" xlink:type="simple"><person-group person-group-type="author"><name name-style="western"><surname>Bates</surname><given-names>H. W.</given-names></name></person-group><year>1889</year><article-title>Contributions à la faune indo-chinoise. 3e Mémoire</article-title><source>Annales de la Société Entomologique de France</source><volume>6) 9</volume><fpage>261</fpage><lpage>286</lpage></element-citation></ref><ref id="B7776279"><element-citation xmlns:xlink="http://www.w3.org/1999/xlink" publication-type="book" xlink:type="simple"><person-group person-group-type="author"><name name-style="western"><surname>Lorenz</surname><given-names>W</given-names></name></person-group><year>2005</year><source>Systematic list of extant ground beetles of the world (<tp:taxon-name><tp:taxon-name-part taxon-name-part-type="class">Insecta</tp:taxon-name-part></tp:taxon-name> <tp:taxon-name><tp:taxon-name-part taxon-name-part-type="order">Coleoptera</tp:taxon-name-part></tp:taxon-name> Geadephaga: <tp:taxon-name><tp:taxon-name-part taxon-name-part-type="family">Trachypachidae</tp:taxon-name-part></tp:taxon-name> and <tp:taxon-name><tp:taxon-name-part taxon-name-part-type="family">Carabidae</tp:taxon-name-part></tp:taxon-name> incl. <tp:taxon-name><tp:taxon-name-part taxon-name-part-type="subfamily">Paussinae</tp:taxon-name-part></tp:taxon-name>, <tp:taxon-name><tp:taxon-name-part taxon-name-part-type="subfamily">Cicindelinae</tp:taxon-name-part></tp:taxon-name>, <tp:taxon-name><tp:taxon-name-part taxon-name-part-type="subfamily">Rhysodinae</tp:taxon-name-part></tp:taxon-name>)</source><edition>2nd Edition</edition><publisher-name>Wolfgang Lorenz</publisher-name><publisher-loc>Tutzing</publisher-loc><size units="page">530</size></element-citation></ref><ref id="B7776126"><element-citation xmlns:xlink="http://www.w3.org/1999/xlink" publication-type="article" xlink:type="simple"><person-group person-group-type="author"><name name-style="western"><surname>Dubault</surname><given-names>G.</given-names></name><name name-style="western"><surname>Lassalle</surname><given-names>B.</given-names></name><name name-style="western"><surname>Roux</surname><given-names>P.</given-names></name></person-group><year>2007</year><article-title>Types of «Trigonotomi» of the collections of the Muséum National d’Histoire Naturelle, in Paris (<tp:taxon-name><tp:taxon-name-part taxon-name-part-type="order">Coleoptera</tp:taxon-name-part></tp:taxon-name>, <tp:taxon-name><tp:taxon-name-part taxon-name-part-type="family">Pterostichidae</tp:taxon-name-part></tp:taxon-name></article-title><source>Bulletin de la Société Entomologique de France</source><volume>112</volume><issue>2</issue><fpage>209</fpage><lpage>222</lpage><pub-id pub-id-type="doi">10.3406/bsef.2007.16423</pub-id></element-citation></ref><ref id="B7776135"><element-citation xmlns:xlink="http://www.w3.org/1999/xlink" publication-type="article" xlink:type="simple"><person-group person-group-type="author"><name name-style="western"><surname>Dubault</surname><given-names>G.</given-names></name><name name-style="western"><surname>Lassalle</surname><given-names>B.</given-names></name><name name-style="western"><surname>Roux</surname><given-names>P.</given-names></name></person-group><year>2008</year><article-title>Les genres des “Trigonotomi”: <italic><tp:taxon-name><tp:taxon-name-part taxon-name-part-type="genus" reg="Pareuryaptus">Pareuryaptus</tp:taxon-name-part></tp:taxon-name></italic> n. gen. et révision des <italic><tp:taxon-name><tp:taxon-name-part taxon-name-part-type="genus" reg="Euryaptus">Euryaptus</tp:taxon-name-part></tp:taxon-name></italic> Bates, 1892 (<tp:taxon-name><tp:taxon-name-part taxon-name-part-type="order">Coleoptera</tp:taxon-name-part></tp:taxon-name>, <tp:taxon-name><tp:taxon-name-part taxon-name-part-type="family">Pterostichidae</tp:taxon-name-part></tp:taxon-name>)</article-title><source>Bulletin de la Société Entomologique de France</source><volume>113</volume><fpage>239</fpage><lpage>248</lpage><pub-id pub-id-type="doi">10.3406/bsef.2008.16526</pub-id></element-citation></ref><ref id="B7776144"><element-citation xmlns:xlink="http://www.w3.org/1999/xlink" publication-type="article" xlink:type="simple"><person-group person-group-type="author"><name name-style="western"><surname>Dubault</surname><given-names>G.</given-names></name><name name-style="western"><surname>Lassalle</surname><given-names>B.</given-names></name><name name-style="western"><surname>Roux</surname><given-names>P.</given-names></name></person-group><year>2008</year><article-title>Révision du genre <italic><tp:taxon-name><tp:taxon-name-part taxon-name-part-type="genus" reg="Pareuryaptus">Pareuryaptus</tp:taxon-name-part></tp:taxon-name></italic> Dubault, Lassalle &amp; Roux, 2008 et description de cinq espèces nouvelles (<tp:taxon-name><tp:taxon-name-part taxon-name-part-type="order">Coleoptera</tp:taxon-name-part></tp:taxon-name>, <tp:taxon-name><tp:taxon-name-part taxon-name-part-type="family">Pterostichidae</tp:taxon-name-part></tp:taxon-name>, Trigonotomi)</article-title><source>L'Entomologiste</source><volume>64</volume><issue>3</issue><fpage>197</fpage><lpage>211</lpage></element-citation></ref><ref id="B7776349"><element-citation xmlns:xlink="http://www.w3.org/1999/xlink" publication-type="book" xlink:type="simple"><person-group person-group-type="author"><name name-style="western"><surname>Roux</surname><given-names>P</given-names></name><name name-style="western"><surname>Lassalle</surname><given-names>B</given-names></name><name name-style="western"><surname>Dubault</surname><given-names>G</given-names></name></person-group><year>2016</year><source>Les Trigonotomi. Révision.</source><publisher-name>B. Lassalle et P. Roux</publisher-name><publisher-loc>France</publisher-loc><size units="page">569</size></element-citation></ref><ref id="B7786289"><element-citation xmlns:xlink="http://www.w3.org/1999/xlink" publication-type="book" xlink:type="simple"><person-group person-group-type="author"><name name-style="western"><surname>Löbl</surname><given-names>I</given-names></name><name name-style="western"><surname>Löbl</surname><given-names>D</given-names></name></person-group><year>2017</year><source>Catalogue of Palaearctic <tp:taxon-name><tp:taxon-name-part taxon-name-part-type="order">Coleoptera</tp:taxon-name-part></tp:taxon-name>. Vol. 1. <tp:taxon-name><tp:taxon-name-part taxon-name-part-type="suborder">Archostemata</tp:taxon-name-part></tp:taxon-name> - <tp:taxon-name><tp:taxon-name-part taxon-name-part-type="suborder">Myxophaga</tp:taxon-name-part></tp:taxon-name> - <tp:taxon-name><tp:taxon-name-part taxon-name-part-type="suborder">Adephaga</tp:taxon-name-part></tp:taxon-name></source><publisher-name>E J Brill</publisher-name><publisher-loc>Denmark</publisher-loc><size units="page">1477</size><pub-id pub-id-type="doi">10.1163/9789004330290_003</pub-id></element-citation></ref><ref id="B7776223"><element-citation xmlns:xlink="http://www.w3.org/1999/xlink" publication-type="article" xlink:type="simple"><person-group person-group-type="author"><name name-style="western"><surname>Jedlička</surname><given-names>A</given-names></name></person-group><year>1962</year><article-title>Monographie des Tribus <tp:taxon-name><tp:taxon-name-part taxon-name-part-type="tribe">Pterostichini</tp:taxon-name-part></tp:taxon-name> aus Ostasien (Pterostichi, Trigonotomi, Myadi) (<tp:taxon-name><tp:taxon-name-part taxon-name-part-type="order">Coleoptera</tp:taxon-name-part></tp:taxon-name>-<tp:taxon-name><tp:taxon-name-part taxon-name-part-type="family">Carabidae</tp:taxon-name-part></tp:taxon-name>).</article-title><source>Abhandlungen und Berichte aus dem Staatlichen Museum für Tierkunde in Dresden</source><volume>26</volume><fpage>177</fpage><lpage>346</lpage></element-citation></ref></ref-list></tp:taxon-treatment>
